# Supplementary material for: A borderline range for Quantiferon Gold In-Tube results
Source: PLoS One. 2017 Nov 2;12(11):e0187313. doi: 10.1371/journal.pone.0187313 (PMC5667766; doi:10.1371/journal.pone.0187313)
Supplement: S1 File — Data for uploadQFT171005. (XLSX) [file pone.0187313.s003.xlsx]

## Sheet: data all
type	pnr	year	Days since last tested	order of sample	1:a	2:a	3:e	4:e	5:e	Date of sampling	TB ag-Nil	QuantiFERON-TB Gold resultat	Date control TB-reg	follow-up time	Date of diagnosis	Days from test	Cathegory time of TB from test
QFN	Q00001	2009								2009-11-03	0.01	NEGATIVE	2016-12-31	7.16438
QFN	Q00002	2009								2009-06-12	0	NEGATIVE	2016-12-31	7.5589
QFN	Q00003	2011								2011-06-30	0.02	NEGATIVE	2016-12-31	5.50959
QFN	Q00004	2012								2012-03-26	-0.06	NEGATIVE	2016-12-31	4.76986
QFN	Q00005	2013								2013-10-14	0.04	NEGATIVE	2016-12-31	3.21644
QFN	Q00006	2011								2011-06-07	0	NEGATIVE	2016-12-31	5.5726
QFN	Q00007	2010								2010-11-09	0	NEGATIVE	2016-12-31	6.14795
QFN	Q00008	2011								2011-01-04 15:25:32	-0.05	NEGATIVE	2016-12-31	5.99276
QFN	Q00009	2010								2010-11-15	0.41	POSITIVE	2016-12-31	6.13151
QFN	Q00010	2011								2011-06-27	0.09	NEGATIVE	2016-12-31	5.51781
QFN	Q00011	2009								2009-07-27	0	NEGATIVE	2016-12-31	7.43562
QFN	Q00012	2011								2011-09-06	0	NEGATIVE	2016-12-31	5.32329
QFN	Q00013	2013								2013-09-30	0	NEGATIVE	2016-12-31	3.25479
QFN	Q00014	2011								2011-01-17 15:28:56	-0.02	NEGATIVE	2016-12-31	5.95714
QFN	Q00015	2011								2011-05-06		INDETERMINATE	2016-12-31	5.66027
QFN	Q00016	2013								2013-08-05	0.13	NEGATIVE	2016-12-31	3.40822
QFN	Q00017	2009								2009-07-28		INDETERMINATE	2016-12-31	7.43288
QFN	Q00018	2013								2013-01-02	0	NEGATIVE	2016-12-31	3.99726
QFN	Q00019	2012								2012-03-19	0.23	NEGATIVE	2016-12-31	4.78904
QFN	Q00020	2010								2010-06-09	0.05	NEGATIVE	2016-12-31	6.56712
QFN	Q00021	2011								2011-10-27	0	NEGATIVE	2016-12-31	5.18356
QFN	Q00022	2014								2014-06-30		INDETERMINATE	2016-12-31	2.50685
QFN	Q00023	2012								2012-06-21	0.1	NEGATIVE	2016-12-31	4.53151
QFN	Q00024	2011								2011-07-05	0.01	NEGATIVE	2016-12-31	5.49589
QFN	Q00025	2010								2010-11-17	0.04	NEGATIVE	2016-12-31	6.12603
QFN	Q00026	2013								2013-01-21	0.1	NEGATIVE	2016-12-31	3.94521
QFN	Q00027	2010								2010-10-04	0.01	NEGATIVE	2016-12-31	6.24658
QFN	Q00028	2009								2009-08-11	0	NEGATIVE	2016-12-31	7.39452
QFN	Q00029	2014								2014-10-24		INDETERMINATE	2016-12-31	2.18904
QFN	Q00030	2014								2014-06-02		INDETERMINATE	2016-12-31	2.58356
QFN	Q00031	2009								2009-05-05	2.37	POSITIVE	2016-12-31	7.66301
QFN	Q00032	2011								2011-06-27	0.01	NEGATIVE	2016-12-31	5.51781
QFN	Q00033	2013		1	Negative	Negative				2013-09-03	0	NEGATIVE	2016-12-31	3.32877
QFN	Q00033	2013	69	2						2013-11-11	0.01	NEGATIVE
QFN	Q00034	2013								2013-09-12	0	NEGATIVE	2016-12-31	3.30411
QFN	Q00035	2013								2013-09-04	0	NEGATIVE	2016-12-31	3.32603
QFN	Q00036	2013								2013-11-26	0	NEGATIVE	2016-12-31	3.09863
QFN	Q00037	2011								2011-03-28	0.05	NEGATIVE	2016-12-31	5.76712
QFN	Q00038	2010								2010-02-18	10	POSITIVE	2016-12-31	6.87123
QFN	Q00039	2013								2013-04-10		INDETERMINATE	2016-12-31	3.72877
QFN	Q00040	2010								2010-06-10	-0.01	NEGATIVE	2016-12-31	6.56438
QFN	Q00041	2011		1	Indeterminate	Negative				2011-04-12 15:24:09		INDETERMINATE	2016-12-31	5.72427
QFN	Q00041	2011	14	2						2011-04-26 15:14:09	0.01	NEGATIVE
QFN	Q00042	2011								2011-04-19	0	NEGATIVE	2016-12-31	5.70685
QFN	Q00043	2014								2014-05-16	0	NEGATIVE	2016-12-31	2.63014
QFN	Q00044	2014								2014-09-15		INDETERMINATE	2016-12-31	2.29589
QFN	Q00045	2013								2013-10-01	0.22	NEGATIVE	2016-12-31	3.25205
QFN	Q00046	2009								2009-07-30	0.28	NEGATIVE	2016-12-31	7.4274
QFN	Q00047	2012								2012-02-05	0.01	NEGATIVE	2016-12-31	4.90685
QFN	Q00048	2009								2009-04-27	0.22	NEGATIVE	2016-12-31	7.68493
QFN	Q00049	2012								2012-12-04	0.03	NEGATIVE	2016-12-31	4.07671
QFN	Q00050	2009								2009-08-18	2.2	POSITIVE	2016-12-31	7.37534
QFN	Q00051	2011								2011-01-19	0.01	NEGATIVE	2016-12-31	5.95342
QFN	Q00052	2014		1	Negative	Indeterminate				2014-10-08	0.02	NEGATIVE	2016-12-31	2.23288
QFN	Q00052	2014	82	2						2014-12-29		INDETERMINATE
QFN	Q00053	2011								2011-03-16	0.05	NEGATIVE	2016-12-31	5.8
QFN	Q00054	2013								2013-02-06	0.56	POSITIVE	2016-12-31	3.90137
QFN	Q00055	2010								2010-05-17		INDETERMINATE	2016-12-31	6.63014
QFN	Q00056	2012								2012-10-09	0	NEGATIVE	2016-12-31	4.23014
QFN	Q00057	2014								2014-09-23	0	NEGATIVE	2016-12-31	2.27397
QFN	Q00058	2012								2012-01-16	0.2	NEGATIVE	2016-12-31	4.96164
QFN	Q00059	2009								2009-08-31	0.19	NEGATIVE	2016-12-31	7.33973
QFN	Q00060	2011								2011-02-01	0	NEGATIVE	2016-12-31	5.91781
QFN	Q00061	2011								2011-07-08	0.45	POSITIVE	2016-12-31	5.48767
QFN	Q00062	2012								2012-03-22	0	NEGATIVE	2016-12-31	4.78082
QFN	Q00063	2010								2010-11-23	1.52	POSITIVE	2016-12-31	6.10959
QFN	Q00064	2012								2012-02-09	0.02	NEGATIVE	2016-12-31	4.89589
QFN	Q00065	2012								2012-10-29	0.17	NEGATIVE	2016-12-31	4.17534
QFN	Q00066	2009		1	Borderline negative	Negative				2009-09-23	0.27	NEGATIVE	2016-12-31	7.27671
QFN	Q00066	2010	268	2						2010-06-18	0.02	NEGATIVE
QFN	Q00067	2012								2012-09-24	0.01	NEGATIVE	2016-12-31	4.27123
QFN	Q00068	2010								2010-06-03		INDETERMINATE	2016-12-31	6.58356
QFN	Q00069	2013								2013-11-04	0	NEGATIVE	2016-12-31	3.1589
QFN	Q00070	2013								2013-04-03	0.24	NEGATIVE	2016-12-31	3.74795
QFN	Q00071	2010								2010-06-29	0.02	NEGATIVE	2016-12-31	6.51233
QFN	Q00072	2010		1	Positive	Negative				2010-04-08	10	POSITIVE	2016-12-31	6.73699
QFN	Q00072	2010	7	2						2010-04-15	0	NEGATIVE
QFN	Q00073	2014								2014-01-15	0.02	NEGATIVE	2016-12-31	2.96164
QFN	Q00074	2010								2010-06-09	0.01	NEGATIVE	2016-12-31	6.56712
QFN	Q00075	2012								2012-08-27 15:16:17	-0.03	NEGATIVE	2016-12-31	4.3462
QFN	Q00076	2010								2010-02-01	0	NEGATIVE	2016-12-31	6.91781
QFN	Q00077	2010								2010-05-06	1.8	POSITIVE	2016-12-31	6.66027
QFN	Q00078	2013								2013-07-03	0.01	NEGATIVE	2016-12-31	3.49863
QFN	Q00079	2011								2011-07-12	0.02	NEGATIVE	2016-12-31	5.47671
QFN	Q00080	2010								2010-07-28	-0.01	NEGATIVE	2016-12-31	6.43288
QFN	Q00081	2011								2011-06-20		INDETERMINATE	2016-12-31	5.53699
QFN	Q00082	2011								2011-01-12 15:50:02	0.02	NEGATIVE	2016-12-31	5.9708
QFN	Q00083	2013								2013-07-09	0	NEGATIVE	2016-12-31	3.48219
QFN	Q00084	2012								2012-11-08		INDETERMINATE	2016-12-31	4.14795
QFN	Q00085	2010		1	Positive	Positive				2010-06-15	2.46	POSITIVE	2016-12-31	6.55068	2012-11-29	898	e. > 2 years later
QFN	Q00085	2012	892	2						2012-11-22 15:17:55	8.4	POSITIVE
QFN	Q00086	2012								2012-09-10		INDETERMINATE	2016-12-31	4.30959
QFN	Q00087	2011								2011-09-27	0	NEGATIVE	2016-12-31	5.26575
QFN	Q00088	2009								2009-08-24	10	POSITIVE	2016-12-31	7.3589
QFN	Q00089	2011								2011-11-03	1.9	POSITIVE	2016-12-31	5.16438
QFN	Q00090	2014								2014-01-05	0	NEGATIVE	2016-12-31	2.98904
QFN	Q00091	2012								2012-10-27	0	NEGATIVE	2016-12-31	4.18082
QFN	Q00092	2010								2010-03-01	0	NEGATIVE	2016-12-31	6.8411
QFN	Q00093	2012								2012-09-13	0.01	NEGATIVE	2016-12-31	4.30137
QFN	Q00094	2012								2012-01-24	0.11	NEGATIVE	2016-12-31	4.93973
QFT	Q00095	2014								2014-11-20	0.1	NEGATIVE	2016-12-31	2.11507
QFN	Q00096	2011								2011-09-19	0	NEGATIVE	2016-12-31	5.28767
QFN	Q00097	2013								2013-05-15	0.02	NEGATIVE	2016-12-31	3.63288
QFN	Q00098	2009								2009-08-17	0.36	POSITIVE	2016-12-31	7.37808
QFN	Q00099	2011								2011-04-18	0	NEGATIVE	2016-12-31	5.70959
QFN	Q00100	2009								2009-04-15	1.9	POSITIVE	2016-12-31	7.71781
QFN	Q00101	2011								2011-10-13	0	NEGATIVE	2016-12-31	5.22192
QFN	Q00102	2009								2009-09-09	-0.06	NEGATIVE	2016-12-31	7.31507
QFN	Q00103	2011								2011-06-27		INDETERMINATE	2016-12-31	5.51781
QFN	Q00104	2014								2014-06-23	1.6	POSITIVE	2016-12-31	2.52603
QFN	Q00105	2011								2011-10-06	0.28	NEGATIVE	2016-12-31	5.2411
QFN	Q00106	2013		1	Indeterminate	Indeterminate				2013-09-23		INDETERMINATE	2016-12-31	3.27397
QFN	Q00106	2013	3	2						2013-09-26		INDETERMINATE
QFN	Q00107	2009								2009-02-09	0.27	NEGATIVE	2016-12-31	7.89589
QFN	Q00108	2010								2010-04-07	0.05	NEGATIVE	2016-12-31	6.73973
QFN	Q00109	2009								2009-09-17	0.02	NEGATIVE	2016-12-31	7.29315
QFN	Q00110	2011								2011-06-28	0.01	NEGATIVE	2016-12-31	5.51507
QFN	Q00111	2013								2013-02-27	0.86	POSITIVE	2016-12-31	3.84384
QFN	Q00112	2013								2013-05-08	0.11	NEGATIVE	2016-12-31	3.65205
QFN	Q00113	2011								2011-09-21	0	NEGATIVE	2016-12-31	5.28219
QFN	Q00114	2011								2011-10-11		INDETERMINATE	2016-12-31	5.2274
QFN	Q00115	2012								2012-01-18 15:30:41	-0.02	NEGATIVE	2016-12-31	4.95439
QFN	Q00116	2011								2011-03-21 15:50:04	-0.01	NEGATIVE	2016-12-31	5.78449
QFN	Q00117	2011								2011-11-10	0	NEGATIVE	2016-12-31	5.14521
QFN	Q00118	2014								2014-12-14	0.27	NEGATIVE	2016-12-31	2.04932
QFN	Q00119	2011								2011-06-13	0	NEGATIVE	2016-12-31	5.55616
QFN	Q00120	2011								2011-05-30 10:20:50	-0.16	NEGATIVE	2016-12-31	5.59334
QFN	Q00121	2014								2014-06-26	0	NEGATIVE	2016-12-31	2.51781
QFN	Q00122	2010								2010-05-10	0	NEGATIVE	2016-12-31	6.64932
QFN	Q00123	2009								2009-11-05	0.05	NEGATIVE	2016-12-31	7.1589	2006-07-19	-1205	a. earlier
QFN	Q00124	2014								2014-11-20		INDETERMINATE	2016-12-31	2.11507
QFN	Q00125	2014								2014-08-20	9.4	POSITIVE	2016-12-31	2.36712
QFN	Q00126	2012								2012-11-21 12:57:15	0.01	NEGATIVE	2016-12-31	4.11085
QFN	Q00127	2010								2010-04-21	0.43	POSITIVE	2016-12-31	6.70137
QFN	Q00128	2013		1	Indeterminate	Indeterminate				2013-12-17		INDETERMINATE	2016-12-31	3.0411
QFN	Q00128	2014	38	2						2014-01-24		INDETERMINATE
QFN	Q00129	2011								2011-01-22	0.01	NEGATIVE	2016-12-31	5.94521
QFN	Q00130	2012								2012-08-27	0	NEGATIVE	2016-12-31	4.34795
QFN	Q00131	2010								2010-12-30		INDETERMINATE	2016-12-31	6.00822
QFN	Q00132	2012								2012-08-30	0	NEGATIVE	2016-12-31	4.33973
QFN	Q00133	2010								2010-12-23	0.2	NEGATIVE	2016-12-31	6.0274
QFN	Q00134	2011								2011-06-30	0	NEGATIVE	2016-12-31	5.50959
QFN	Q00135	2010								2010-07-27	0.01	NEGATIVE	2016-12-31	6.43562
QFN	Q00136	2012		1	Borderline positive	Borderline-positive				2012-02-14	0.55	POSITIVE	2016-12-31	4.88219
QFN	Q00136	2012	6	2						2012-02-20	0.5	POSITIVE
QFN	Q00137	2010								2010-01-25	0	NEGATIVE	2016-12-31	6.93699
QFN	Q00138	2010								2010-04-28	0	NEGATIVE	2016-12-31	6.68219
QFN	Q00139	2012								2012-06-25	0.35	POSITIVE	2016-12-31	4.52055
QFN	Q00140	2011								2011-06-13	0.01	NEGATIVE	2016-12-31	5.55616
QFN	Q00141	2011								2011-01-17	0.1	NEGATIVE	2016-12-31	5.9589
QFN	Q00142	2012								2012-05-04 14:20:56	1.9	POSITIVE	2016-12-31	4.66138
QFN	Q00143	2013								2013-08-20	0	NEGATIVE	2016-12-31	3.36712
QFN	Q00144	2014								2014-06-25	0.02	NEGATIVE	2016-12-31	2.52055
QFN	Q00145	2014								2014-02-04		INDETERMINATE	2016-12-31	2.90685
QFN	Q00146	2011								2011-01-19	0.07	NEGATIVE	2016-12-31	5.95342
QFN	Q00147	2011								2011-10-24	0.06	NEGATIVE	2016-12-31	5.19178
QFN	Q00148	2013								2013-05-14	4.8	POSITIVE	2016-12-31	3.63562
QFN	Q00149	2009								2009-10-05	0	NEGATIVE	2016-12-31	7.24384
QFN	Q00150	2012								2012-02-14 10:54:41	0.01	NEGATIVE	2016-12-31	4.88095
QFN	Q00151	2012								2012-08-02	7.2	POSITIVE	2016-12-31	4.41644
QFN	Q00152	2012								2012-01-23 12:43:06	-0.07	NEGATIVE	2016-12-31	4.94101
QFN	Q00153	2012								2012-05-11	3	POSITIVE	2016-12-31	4.64384
QFN	Q00154	2012								2012-12-17	0.15	NEGATIVE	2016-12-31	4.0411
QFN	Q00155	2014								2014-01-13	0.78	POSITIVE	2016-12-31	2.96712
QFN	Q00156	2011								2011-04-27 15:11:51	0.05	NEGATIVE	2016-12-31	5.6832
QFN	Q00157	2014								2014-03-30		INDETERMINATE	2016-12-31	2.7589
QFN	Q00158	2013								2013-09-12	0.01	NEGATIVE	2016-12-31	3.30411
QFN	Q00159	2013								2013-07-29	0	NEGATIVE	2016-12-31	3.4274
QFN	Q00160	2011								2011-12-12	0.01	NEGATIVE	2016-12-31	5.05753
QFN	Q00161	2009		1	Negative	Negative				2009-07-13	0.03	NEGATIVE	2016-12-31	7.47397
QFN	Q00161	2012	969	2						2012-03-08	0	NEGATIVE
QFN	Q00162	2013								2013-06-03	0	NEGATIVE	2016-12-31	3.58082
QFN	Q00163	2009								2009-11-19	0.51	POSITIVE	2016-12-31	7.12055
QFN	Q00164	2012								2012-11-30	10	POSITIVE	2016-12-31	4.08767	2012-12-12	12	b. in -7 to 30 days
QFN	Q00165	2012								2012-06-14	1.1	POSITIVE	2016-12-31	4.55068
QFN	Q00166	2010								2010-06-10	-0.01	NEGATIVE	2016-12-31	6.56438
QFN	Q00167	2009								2009-12-15	10	POSITIVE	2016-12-31	7.04932
QFN	Q00168	2009								2009-10-14	0.27	NEGATIVE	2016-12-31	7.21918
QFN	Q00169	2012								2012-11-05	0.03	NEGATIVE	2016-12-31	4.15616
QFN	Q00170	2014								2014-01-23	0.08	NEGATIVE	2016-12-31	2.93973
QFN	Q00171	2009		1	Negative	Negative				2009-07-20	0	NEGATIVE	2016-12-31	7.45479
QFN	Q00171	2009	57	2						2009-09-15	0	NEGATIVE
QFN	Q00172	2012								2012-09-04	0	NEGATIVE	2016-12-31	4.32603
QFN	Q00173	2013								2013-11-05	0.24	NEGATIVE	2016-12-31	3.15616
QFN	Q00174	2012								2012-01-09	0	NEGATIVE	2016-12-31	4.98082
QFN	Q00175	2013								2013-12-02	0.04	NEGATIVE	2016-12-31	3.08219
QFN	Q00176	2014								2014-03-03	0	NEGATIVE	2016-12-31	2.83288
QFN	Q00177	2011								2011-02-08	0.05	NEGATIVE	2016-12-31	5.89863
QFN	Q00178	2011								2011-06-22	0.02	NEGATIVE	2016-12-31	5.53151
QFN	Q00179	2012								2012-11-30	0	NEGATIVE	2016-12-31	4.08767
QFN	Q00180	2013								2013-07-03	0.7	POSITIVE	2016-12-31	3.49863
QFN	Q00181	2013								2013-05-06	0.11	NEGATIVE	2016-12-31	3.65753
QFN	Q00182	2011		1	Indeterminate	Negative				2011-10-24		INDETERMINATE	2016-12-31	5.19178
QFN	Q00182	2011	8	2						2011-11-01	0.07	NEGATIVE
QFN	Q00183	2009								2009-04-15		INDETERMINATE	2016-12-31	7.71781
QFN	Q00184	2012								2012-09-27	7.8	POSITIVE	2016-12-31	4.26301	2012-09-24	-3	b. in -7 to 30 days
QFN	Q00185	2011								2011-10-03	-0.07	NEGATIVE	2016-12-31	5.24932
QFN	Q00186	2010								2010-10-22	0.1	NEGATIVE	2016-12-31	6.19726
QFN	Q00187	2011								2011-12-13	0.11	NEGATIVE	2016-12-31	5.05479
QFN	Q00188	2010								2010-07-20	0	NEGATIVE	2016-12-31	6.45479
QFN	Q00189	2012								2012-03-29	1.5	POSITIVE	2016-12-31	4.76164
QFN	Q00190	2009								2009-06-29	0.01	NEGATIVE	2016-12-31	7.51233
QFN	Q00191	2010								2010-07-26	0.02	NEGATIVE	2016-12-31	6.43836
QFN	Q00192	2013								2013-03-06	0	NEGATIVE	2016-12-31	3.82466
QFN	Q00193	2013								2013-12-02	0	NEGATIVE	2016-12-31	3.08219
QFN	Q00194	2013								2013-02-26	0.26	NEGATIVE	2016-12-31	3.84658
QFN	Q00195	2010								2010-10-20	10	POSITIVE	2016-12-31	6.20274
QFN	Q00196	2009								2009-06-02	0	NEGATIVE	2016-12-31	7.5863
QFN	Q00197	2012								2012-11-26 10:45:15	0.02	NEGATIVE	2016-12-31	4.0974
QFN	Q00198	2012								2012-10-03	0	NEGATIVE	2016-12-31	4.24658
QFN	Q00199	2011								2011-06-13	10	POSITIVE	2016-12-31	5.55616	2010-11-30	-195	a. earlier
QFN	Q00200	2013								2013-10-31	10	POSITIVE	2016-12-31	3.16986
QFN	Q00201	2013								2013-12-11	0	NEGATIVE	2016-12-31	3.05753
QFN	Q00202	2009								2009-11-04	0.06	NEGATIVE	2016-12-31	7.16164
QFN	Q00203	2011								2011-06-22	0	NEGATIVE	2016-12-31	5.53151
QFN	Q00204	2011								2011-05-03	0	NEGATIVE	2016-12-31	5.66849
QFN	Q00205	2011								2011-01-24 15:32:36	-0.02	NEGATIVE	2016-12-31	5.93795
QFN	Q00206	2012								2012-04-16 15:33:16	0.52	POSITIVE	2016-12-31	4.71055
QFN	Q00207	2010								2010-03-04	0.01	NEGATIVE	2016-12-31	6.83288
QFN	Q00208	2009		1	Positive	Positive	Borderline positive			2009-01-08	1.5	POSITIVE	2016-12-31	7.98356
QFN	Q00208	2014	1981	2						2014-06-12	3.3	POSITIVE
QFN	Q00208	2014	19	3						2014-07-01	0.42	POSITIVE
QFN	Q00209	2011		1	Indeterminate	Indeterminate				2011-02-28	10	POSITIVE	2016-12-31	5.84384
QFN	Q00209	2011	11	2						2011-03-11	10	POSITIVE
QFN	Q00210	2013								2013-08-12	0	NEGATIVE	2016-12-31	3.38904
QFN	Q00211	2009								2009-01-19		INDETERMINATE	2016-12-31	7.95342
QFN	Q00212	2013								2013-09-09	0	NEGATIVE	2016-12-31	3.31233
QFN	Q00213	2012								2012-09-19	0.13	NEGATIVE	2016-12-31	4.28493
QFN	Q00214	2010								2010-03-02	0	NEGATIVE	2016-12-31	6.83836
QFN	Q00215	2010								2010-04-28	0.01	NEGATIVE	2016-12-31	6.68219
QFN	Q00216	2009								2009-10-20	0	NEGATIVE	2016-12-31	7.20274
QFN	Q00217	2010								2010-07-01	0.09	NEGATIVE	2016-12-31	6.50685
QFN	Q00218	2010								2010-05-11	0.04	NEGATIVE	2016-12-31	6.64658
QFN	Q00219	2009								2009-04-29		INDETERMINATE	2016-12-31	7.67945
QFN	Q00220	2010								2010-07-06	-0.01	NEGATIVE	2016-12-31	6.49315
QFN	Q00221	2009		1	Borderline negative	Negative	Negative			2009-10-15	0.27	NEGATIVE	2016-12-31	7.21644
QFN	Q00221	2010	151	2						2010-03-15	0.05	NEGATIVE
QFN	Q00221	2011	386	3						2011-04-05	0.03	NEGATIVE
QFN	Q00222	2014								2014-12-03	0.23	NEGATIVE	2016-12-31	2.07945
QFN	Q00223	2009								2009-02-05	0.52	POSITIVE	2016-12-31	7.90685
QFN	Q00224	2013								2013-06-20	0.02	NEGATIVE	2016-12-31	3.53425
QFN	Q00225	2012								2012-02-03	2.9	POSITIVE	2016-12-31	4.91233
QFN	Q00226	2011								2011-12-08	0	NEGATIVE	2016-12-31	5.06849
QFN	Q00227	2011								2011-11-28	0.06	NEGATIVE	2016-12-31	5.09589
QFN	Q00228	2011								2011-02-21	0.13	NEGATIVE	2016-12-31	5.86301
QFN	Q00229	2011		1	Indeterminate	Indeterminate				2011-02-10 15:45:50		INDETERMINATE	2016-12-31	5.89135
QFN	Q00229	2011	19	2						2011-03-01 15:23:28		INDETERMINATE
QFN	Q00230	2011								2011-01-24 15:53:28	0.04	NEGATIVE	2016-12-31	5.93791
QFN	Q00231	2012								2012-08-09	2.4	POSITIVE	2016-12-31	4.39726
QFN	Q00232	2014								2014-10-01	0	NEGATIVE	2016-12-31	2.25205
QFN	Q00233	2012								2012-03-02	0.05	NEGATIVE	2016-12-31	4.83562
QFN	Q00234	2014								2014-02-17	0.01	NEGATIVE	2016-12-31	2.87123
QFN	Q00235	2010								2010-04-30	0	NEGATIVE	2016-12-31	6.67671
QFN	Q00236	2010								2010-07-20	0.02	NEGATIVE	2016-12-31	6.45479
QFN	Q00237	2011								2011-03-14	0	NEGATIVE	2016-12-31	5.80548
QFN	Q00238	2012								2012-11-19	0	NEGATIVE	2016-12-31	4.11781
QFN	Q00239	2011								2011-05-18	0	NEGATIVE	2016-12-31	5.6274
QFN	Q00240	2012								2012-07-26		INDETERMINATE	2016-12-31	4.43562
QFN	Q00241	2011								2011-12-27	0.01	NEGATIVE	2016-12-31	5.01644
QFN	Q00242	2009								2009-03-16	0	NEGATIVE	2016-12-31	7.8
QFN	Q00243	2010								2010-03-30	-0.01	NEGATIVE	2016-12-31	6.76164
QFN	Q00244	2013								2013-10-24	0.7	POSITIVE	2016-12-31	3.18904
QFN	Q00245	2013								2013-04-24		INDETERMINATE	2016-12-31	3.69041
QFN	Q00246	2009								2009-10-27	0.62	POSITIVE	2016-12-31	7.18356
QFN	Q00247	2011								2011-06-28	0.02	NEGATIVE	2016-12-31	5.51507
QFN	Q00248	2011								2011-06-30	0.04	NEGATIVE	2016-12-31	5.50959
QFN	Q00249	2010								2010-12-20	0	NEGATIVE	2016-12-31	6.03562
QFN	Q00250	2013								2013-09-18		INDETERMINATE	2016-12-31	3.28767
QFN	Q00251	2010								2010-11-15	0	NEGATIVE	2016-12-31	6.13151
QFN	Q00252	2011								2011-07-01 11:06:50	-0.04	NEGATIVE	2016-12-31	5.50558
QFN	Q00253	2014								2014-11-21	0	NEGATIVE	2016-12-31	2.11233
QFN	Q00254	2014								2014-01-17	0	NEGATIVE	2016-12-31	2.95616
QFN	Q00255	2012								2012-05-30	0.05	NEGATIVE	2016-12-31	4.59178
QFN	Q00256	2012								2012-01-17	0.17	NEGATIVE	2016-12-31	4.9589
QFN	Q00257	2013								2013-09-11	0.02	NEGATIVE	2016-12-31	3.30685
QFN	Q00258	2014								2014-01-02		INDETERMINATE	2016-12-31	2.99726
QFN	Q00259	2014								2014-11-24		INDETERMINATE	2016-12-31	2.10411
QFN	Q00260	2012								2012-06-30	0.11	NEGATIVE	2016-12-31	4.50685
QFN	Q00261	2010		1	Negative	Negative				2010-12-27	0	NEGATIVE	2016-12-31	6.01644
QFN	Q00261	2011	11	2						2011-01-07	0.03	NEGATIVE
QFN	Q00262	2014								2014-10-20	0.01	NEGATIVE	2016-12-31	2.2
QFN	Q00263	2013								2013-11-29	0	NEGATIVE	2016-12-31	3.09041
QFN	Q00264	2013								2013-04-09	0	NEGATIVE	2016-12-31	3.73151
QFN	Q00265	2013								2013-09-09	0.01	NEGATIVE	2016-12-31	3.31233
QFN	Q00266	2009								2009-12-21	0	NEGATIVE	2016-12-31	7.03288
QFN	Q00267	2012								2012-02-01	0	NEGATIVE	2016-12-31	4.91781
QFT	Q00268	2014								2014-05-22		INDETERMINATE	2016-12-31	2.6137
QFN	Q00269	2009								2009-06-15	0.66	POSITIVE	2016-12-31	7.55068
QFN	Q00270	2014								2014-07-30	0.01	NEGATIVE	2016-12-31	2.42466
QFN	Q00271	2010								2010-05-21	1.5	POSITIVE	2016-12-31	6.61918	2010-06-29	39	c. in 31 to 90 days
QFN	Q00272	2011								2011-01-19 15:36:25	-0.02	NEGATIVE	2016-12-31	5.95164
QFN	Q00273	2012								2012-09-02	0.07	NEGATIVE	2016-12-31	4.33151	2012-09-04	2	b. in -7 to 30 days
QFN	Q00274	2014								2014-04-23	0.33	NEGATIVE	2016-12-31	2.69315
QFN	Q00275	2013								2013-05-08	0.01	NEGATIVE	2016-12-31	3.65205
QFN	Q00276	2009								2009-03-19	0	NEGATIVE	2016-12-31	7.79178
QFN	Q00277	2011								2011-05-27 15:14:40	0.03	NEGATIVE	2016-12-31	5.601
QFN	Q00278	2011								2011-03-03	0	NEGATIVE	2016-12-31	5.83562
QFN	Q00279	2011								2011-01-26 14:21:48	0.8	POSITIVE	2016-12-31	5.93261
QFN	Q00280	2012								2012-09-19	0.06	NEGATIVE	2016-12-31	4.28493
QFN	Q00281	2011								2011-09-06	0.21	NEGATIVE	2016-12-31	5.32329
QFN	Q00282	2011								2011-06-21	10	POSITIVE	2016-12-31	5.53425	2005-01-04	-2359	a. earlier
QFN	Q00283	2014								2014-10-16	0.06	NEGATIVE	2016-12-31	2.21096
QFN	Q00284	2014								2014-08-18	0.16	NEGATIVE	2016-12-31	2.3726
QFN	Q00285	2011								2011-02-15 14:42:57	0.58	POSITIVE	2016-12-31	5.87777
QFN	Q00286	2014								2014-02-12	10	POSITIVE	2016-12-31	2.88493
QFN	Q00287	2010								2010-04-20	-0.04	NEGATIVE	2016-12-31	6.70411
QFN	Q00288	2011								2011-12-15	0.01	NEGATIVE	2016-12-31	5.04932
QFN	Q00289	2011								2011-10-27	0	NEGATIVE	2016-12-31	5.18356
QFN	Q00290	2011								2011-05-23	0	NEGATIVE	2016-12-31	5.6137
QFN	Q00291	2011								2011-01-19	0	NEGATIVE	2016-12-31	5.95342
QFN	Q00292	2009								2009-03-09	0	NEGATIVE	2016-12-31	7.81918
QFN	Q00293	2009								2009-11-04	0.01	NEGATIVE	2016-12-31	7.16164
QFN	Q00294	2014								2014-07-21		INDETERMINATE	2016-12-31	2.44932
QFN	Q00295	2012		1	Borderline negative	Borderline-negative				2012-07-05	0.29	NEGATIVE	2016-12-31	4.49315
QFN	Q00295	2012	8	2						2012-07-13	0.34	NEGATIVE
QFN	Q00296	2010								2010-02-03	0.16	NEGATIVE	2016-12-31	6.91233
QFN	Q00297	2014								2014-10-08	0.03	NEGATIVE	2016-12-31	2.23288
QFN	Q00298	2013								2013-01-17	0	NEGATIVE	2016-12-31	3.95616
QFN	Q00299	2012								2012-07-04 15:02:04	0.01	NEGATIVE	2016-12-31	4.49417
QFN	Q00300	2013								2013-07-09	0.04	NEGATIVE	2016-12-31	3.48219
QFN	Q00301	2010								2010-12-09	0.05	NEGATIVE	2016-12-31	6.06575
QFN	Q00302	2013								2013-09-19	0.03	NEGATIVE	2016-12-31	3.28493
QFN	Q00303	2013								2013-10-14	0.01	NEGATIVE	2016-12-31	3.21644
QFN	Q00304	2010		1	Negative	Negative				2010-01-25	0	NEGATIVE	2016-12-31	6.93699
QFN	Q00304	2012	735	2						2012-01-30	0	NEGATIVE
QFN	Q00305	2014		1	Indeterminate	Indeterminate				2014-09-30		INDETERMINATE	2016-12-31	2.25479
QFN	Q00305	2014	6	2						2014-10-06		INDETERMINATE
QFN	Q00306	2009								2009-11-03	0.21	NEGATIVE	2016-12-31	7.16438
QFN	Q00307	2013								2013-03-05	0.03	NEGATIVE	2016-12-31	3.8274
QFN	Q00308	2011								2011-06-20 10:05:28		INDETERMINATE	2016-12-31	5.53583
QFN	Q00309	2011								2011-06-21	1	POSITIVE	2016-12-31	5.53425
QFN	Q00310	2011								2011-10-19	0	NEGATIVE	2016-12-31	5.20548
QFN	Q00311	2010								2010-03-17		INDETERMINATE	2016-12-31	6.79726
QFN	Q00312	2012		1	Borderline positive	Borderline-negative				2012-10-02	0.55	POSITIVE	2016-12-31	4.24932
QFN	Q00312	2012	6	2						2012-10-08	0.2	NEGATIVE
QFN	Q00313	2014		1	Negative	Negative				2014-01-31	0	NEGATIVE	2016-12-31	2.91781
QFN	Q00313	2014	25	2						2014-02-25	0.03	NEGATIVE
QFN	Q00314	2013								2013-05-24		INDETERMINATE	2016-12-31	3.60822
QFN	Q00315	2013								2013-10-08		INDETERMINATE	2016-12-31	3.23288
QFN	Q00316	2010								2010-08-26	0	NEGATIVE	2016-12-31	6.35342
QFN	Q00317	2013								2013-03-20	2.9	POSITIVE	2016-12-31	3.7863
QFN	Q00318	2014								2014-03-03	0	NEGATIVE	2016-12-31	2.83288
QFN	Q00319	2011								2011-06-30	0	NEGATIVE	2016-12-31	5.50959
QFN	Q00320	2012								2012-04-23	0.18	NEGATIVE	2016-12-31	4.69315
QFN	Q00321	2010		1	Negative	Negative				2010-02-08	0.01	NEGATIVE	2016-12-31	6.89863
QFN	Q00321	2012	708	2						2012-01-17	0	NEGATIVE
QFN	Q00322	2009								2009-01-28	0	NEGATIVE	2016-12-31	7.92877
QFN	Q00323	2011								2011-08-10 14:21:52	10	POSITIVE	2016-12-31	5.39562
QFN	Q00324	2011								2011-03-15 15:22:33	-0.04	NEGATIVE	2016-12-31	5.80098
QFN	Q00325	2012								2012-02-29	0	NEGATIVE	2016-12-31	4.8411
QFN	Q00326	2013								2013-10-30	0	NEGATIVE	2016-12-31	3.1726
QFN	Q00327	2012								2012-06-28	0.4	POSITIVE	2016-12-31	4.51233
QFN	Q00328	2013								2013-01-14	0.28	NEGATIVE	2016-12-31	3.96438
QFN	Q00329	2013		1	Indeterminate	Negative				2013-05-14		INDETERMINATE	2016-12-31	3.63562
QFN	Q00329	2013	15	2						2013-05-29	0.1	NEGATIVE
QFN	Q00330	2013		1	Negative	Negative				2013-02-04 13:14:21	0	NEGATIVE	2016-12-31	3.90534
QFN	Q00330	2013	1	2						2013-02-05 12:42:28	0.19	NEGATIVE
QFN	Q00331	2012								2012-12-13	0	NEGATIVE	2016-12-31	4.05205
QFN	Q00332	2013								2013-01-30		INDETERMINATE	2016-12-31	3.92055
QFN	Q00333	2011								2011-09-26	-0.07	NEGATIVE	2016-12-31	5.26849
QFN	Q00334	2013								2013-08-26	0.04	NEGATIVE	2016-12-31	3.35068
QFN	Q00335	2012								2012-07-02	0	NEGATIVE	2016-12-31	4.50137
QFN	Q00336	2014								2014-03-06	0	NEGATIVE	2016-12-31	2.82466
QFN	Q00337	2009								2009-10-06	-0.01	NEGATIVE	2016-12-31	7.2411
QFN	Q00338	2012								2012-01-18 11:08:43	0.06	NEGATIVE	2016-12-31	4.95489
QFN	Q00339	2010								2010-03-01	0	NEGATIVE	2016-12-31	6.8411
QFN	Q00340	2009								2009-10-05	2.51	POSITIVE	2016-12-31	7.24384
QFN	Q00341	2013								2013-09-02	0.01	NEGATIVE	2016-12-31	3.33151
QFN	Q00342	2011								2011-02-01 15:20:59		INDETERMINATE	2016-12-31	5.91606
QFN	Q00343	2011		1	Borderline positive	Indeterminate				2011-11-15	0.59	POSITIVE	2016-12-31	5.13151
QFN	Q00343	2011	34	2						2011-12-19		INDETERMINATE
QFN	Q00344	2011								2011-09-26 11:00:12	0.01	NEGATIVE	2016-12-31	5.26724
QFN	Q00345	2011								2011-06-15	3.2	POSITIVE	2016-12-31	5.55068
QFN	Q00346	2014								2014-06-30	0.33	NEGATIVE	2016-12-31	2.50685
QFN	Q00347	2014								2014-01-29	0.01	NEGATIVE	2016-12-31	2.92329
QFN	Q00348	2010								2010-08-03	0	NEGATIVE	2016-12-31	6.41644
QFN	Q00349	2012		1	Indeterminate	Negative				2012-10-08		INDETERMINATE	2016-12-31	4.23288
QFN	Q00349	2012	10	2						2012-10-18	0	NEGATIVE
QFN	Q00350	2014								2014-05-07	0	NEGATIVE	2016-12-31	2.65479
QFN	Q00351	2012								2012-12-07		INDETERMINATE	2016-12-31	4.06849
QFN	Q00352	2013								2013-07-09	0	NEGATIVE	2016-12-31	3.48219
QFN	Q00353	2011								2011-08-24	0.01	NEGATIVE	2016-12-31	5.3589
QFN	Q00354	2013								2013-07-31	0	NEGATIVE	2016-12-31	3.42192
QFN	Q00355	2012								2012-05-11	0.01	NEGATIVE	2016-12-31	4.64384
QFN	Q00356	2011								2011-11-07 10:57:11	1	POSITIVE	2016-12-31	5.15217
QFN	Q00357	2012								2012-11-28 14:17:08	2.7	POSITIVE	2016-12-31	4.09152
QFN	Q00358	2013								2013-11-18		INDETERMINATE	2016-12-31	3.12055
QFN	Q00359	2010								2010-02-15	0.14	NEGATIVE	2016-12-31	6.87945
QFN	Q00360	2010								2010-07-09	0	NEGATIVE	2016-12-31	6.48493
QFN	Q00361	2014								2014-02-13	0.02	NEGATIVE	2016-12-31	2.88219
QFN	Q00362	2012								2012-04-12	0.48	POSITIVE	2016-12-31	4.72329
QFN	Q00363	2009								2009-09-30		INDETERMINATE	2016-12-31	7.25753
QFN	Q00364	2013								2013-01-29	0.14	NEGATIVE	2016-12-31	3.92329
QFN	Q00365	2010								2010-10-28	1.73	POSITIVE	2016-12-31	6.18082
QFN	Q00366	2014								2014-09-24	0.34	NEGATIVE	2016-12-31	2.27123
QFN	Q00367	2013								2013-09-20	0.25	NEGATIVE	2016-12-31	3.28219
QFN	Q00368	2013								2013-02-27	0	NEGATIVE	2016-12-31	3.84384
QFN	Q00369	2014								2014-04-22	0.07	NEGATIVE	2016-12-31	2.69589
QFN	Q00370	2014								2014-05-12	0	NEGATIVE	2016-12-31	2.6411
QFN	Q00371	2014								2014-08-26	0.02	NEGATIVE	2016-12-31	2.35068
QFN	Q00372	2009		1	Indeterminate	Indeterminate				2009-07-13		INDETERMINATE	2016-12-31	7.47397
QFN	Q00372	2009	7	2						2009-07-20		INDETERMINATE
QFN	Q00373	2012								2012-11-09 10:13:14	0.02	NEGATIVE	2016-12-31	4.14404
QFN	Q00374	2009								2009-11-10	0	NEGATIVE	2016-12-31	7.14521
QFN	Q00375	2009								2009-10-28	0	NEGATIVE	2016-12-31	7.18082
QFN	Q00376	2012								2012-08-07 10:24:13	0.03	NEGATIVE	2016-12-31	4.40155
QFN	Q00377	2014								2014-01-08		INDETERMINATE	2016-12-31	2.98082
QFN	Q00378	2010								2010-04-12	-0.01	NEGATIVE	2016-12-31	6.72603
QFN	Q00379	2012								2012-10-31	0.01	NEGATIVE	2016-12-31	4.16986
QFN	Q00380	2009								2009-11-12	0.21	NEGATIVE	2016-12-31	7.13973
QFN	Q00381	2012								2012-02-22	0.04	NEGATIVE	2016-12-31	4.86027
QFN	Q00382	2012		1	Indeterminate	Negative				2012-03-21		INDETERMINATE	2016-12-31	4.78356
QFN	Q00382	2012	5	2						2012-03-26	0.01	NEGATIVE
QFN	Q00383	2012								2012-03-21	0.2	NEGATIVE	2016-12-31	4.78356
QFN	Q00384	2011								2011-09-23		INDETERMINATE	2016-12-31	5.27671
QFN	Q00385	2009								2009-03-09	0	NEGATIVE	2016-12-31	7.81918
QFN	Q00386	2013								2013-05-08	10	POSITIVE	2016-12-31	3.65205
QFN	Q00387	2013								2013-07-09	0.02	NEGATIVE	2016-12-31	3.48219
QFN	Q00388	2011								2011-09-14 10:35:06	-0.01	NEGATIVE	2016-12-31	5.30016
QFN	Q00389	2014		1	Indeterminate	Borderline-negative				2014-07-01		INDETERMINATE	2016-12-31	2.50411
QFN	Q00389	2014	28	2						2014-07-29	0.23	NEGATIVE
QFN	Q00390	2011								2011-10-05	0	NEGATIVE	2016-12-31	5.24384
QFN	Q00391	2010								2010-07-20	0.63	POSITIVE	2016-12-31	6.45479
QFN	Q00392	2014								2014-03-24	0.08	NEGATIVE	2016-12-31	2.77534
QFN	Q00393	2014								2014-06-30	0.26	NEGATIVE	2016-12-31	2.50685
QFN	Q00394	2010								2010-03-18	-0.01	NEGATIVE	2016-12-31	6.79452
QFN	Q00395	2013								2013-09-09	0.01	NEGATIVE	2016-12-31	3.31233
QFN	Q00396	2013		1	Indeterminate	Indeterminate				2013-10-29		INDETERMINATE	2016-12-31	3.17534
QFN	Q00396	2013	34	2						2013-12-02		INDETERMINATE
QFN	Q00397	2014		1	Indeterminate	Negative				2014-06-27		INDETERMINATE	2016-12-31	2.51507
QFN	Q00397	2014	21	2						2014-07-18	0	NEGATIVE
QFN	Q00398	2009								2009-02-24	0	NEGATIVE	2016-12-31	7.85479
QFN	Q00399	2011		1	Negative	Negative				2011-09-14	0	NEGATIVE	2016-12-31	5.30137	2011-10-24	40	c. in 31 to 90 days
QFN	Q00399	2011	12	2						2011-09-26	0	NEGATIVE
QFN	Q00400	2013								2013-01-07	0	NEGATIVE	2016-12-31	3.98356
QFN	Q00401	2013								2013-08-14	2.6	POSITIVE	2016-12-31	3.38356
QFN	Q00402	2011								2011-01-04		INDETERMINATE	2016-12-31	5.99452
QFN	Q00403	2013								2013-08-22	0	NEGATIVE	2016-12-31	3.36164
QFN	Q00404	2012								2012-09-18	0	NEGATIVE	2016-12-31	4.28767
QFN	Q00405	2013								2013-08-29	0	NEGATIVE	2016-12-31	3.34247
QFN	Q00406	2013								2013-08-29	0.08	NEGATIVE	2016-12-31	3.34247
QFN	Q00407	2012								2012-03-30	0	NEGATIVE	2016-12-31	4.7589
QFN	Q00408	2014								2014-11-26	0	NEGATIVE	2016-12-31	2.09863
QFN	Q00409	2013								2013-12-12		INDETERMINATE	2016-12-31	3.05479
QFN	Q00410	2009								2009-06-08	0	NEGATIVE	2016-12-31	7.56986
QFN	Q00411	2011								2011-10-20	0	NEGATIVE	2016-12-31	5.20274
QFN	Q00412	2013								2013-07-09	1.4	POSITIVE	2016-12-31	3.48219
QFN	Q00413	2011								2011-01-26 14:20:59	-0.01	NEGATIVE	2016-12-31	5.93261
QFN	Q00414	2013								2013-12-30	0	NEGATIVE	2016-12-31	3.00548	2014-01-23	24	b. in -7 to 30 days
QFN	Q00415	2011								2011-12-09	0	NEGATIVE	2016-12-31	5.06575
QFN	Q00416	2012		1	Indeterminate	Negative				2012-02-10		INDETERMINATE	2016-12-31	4.89315
QFN	Q00416	2012	11	2						2012-02-21	0.01	NEGATIVE
QFN	Q00417	2013								2013-10-18		INDETERMINATE	2016-12-31	3.20548
QFN	Q00418	2012								2012-03-26	10	POSITIVE	2016-12-31	4.76986
QFN	Q00419	2009								2009-11-02	0.12	NEGATIVE	2016-12-31	7.16712
QFN	Q00420	2013								2013-05-07	0.51	POSITIVE	2016-12-31	3.65479
QFN	Q00421	2012								2012-10-24	0.12	NEGATIVE	2016-12-31	4.18904
QFN	Q00422	2011								2011-08-02 14:09:01	0	NEGATIVE	2016-12-31	5.41756
QFN	Q00423	2013								2013-03-27	0	NEGATIVE	2016-12-31	3.76712
QFN	Q00424	2012								2012-08-03	0	NEGATIVE	2016-12-31	4.4137
QFN	Q00425	2013								2013-04-12	0.08	NEGATIVE	2016-12-31	3.72329
QFN	Q00426	2010								2010-01-14	0.03	NEGATIVE	2016-12-31	6.96712
QFN	Q00427	2013								2013-06-03	0	NEGATIVE	2016-12-31	3.58082
QFN	Q00428	2013								2013-10-08		INDETERMINATE	2016-12-31	3.23288
QFN	Q00429	2012								2012-12-03	0.36	POSITIVE	2016-12-31	4.07945
QFN	Q00430	2014								2014-02-07	0.2	NEGATIVE	2016-12-31	2.89863
QFN	Q00431	2014								2014-12-19		INDETERMINATE	2016-12-31	2.03562
QFN	Q00432	2013								2013-05-08	0.01	NEGATIVE	2016-12-31	3.65205
QFN	Q00433	2014								2014-11-07	0	NEGATIVE	2016-12-31	2.15068
QFN	Q00434	2009								2009-04-23	0.25	NEGATIVE	2016-12-31	7.69589
QFN	Q00435	2012		1	Indeterminate	Indeterminate				2012-01-23		INDETERMINATE	2016-12-31	4.94247
QFN	Q00435	2012	16	2						2012-02-08		INDETERMINATE
QFN	Q00436	2010								2010-08-16		INDETERMINATE	2016-12-31	6.38082
QFN	Q00437	2010		1	Negative	Negative				2010-07-08	0.01	NEGATIVE	2016-12-31	6.48767
QFN	Q00437	2011	452	2						2011-10-03	0.05	NEGATIVE
QFN	Q00438	2010								2010-11-25	0	NEGATIVE	2016-12-31	6.10411
QFN	Q00439	2012								2012-01-31 10:01:21	0.03	NEGATIVE	2016-12-31	4.9194
QFN	Q00440	2013								2013-08-08	0.08	NEGATIVE	2016-12-31	3.4
QFN	Q00441	2014								2014-11-12	0	NEGATIVE	2016-12-31	2.13699
QFN	Q00442	2013								2013-02-27	0	NEGATIVE	2016-12-31	3.84384
QFN	Q00443	2010								2010-04-29	0	NEGATIVE	2016-12-31	6.67945
QFN	Q00444	2012		1	Indeterminate	Indeterminate	Negative			2012-04-11		INDETERMINATE	2016-12-31	4.72603
QFN	Q00444	2012	35	2						2012-05-16		INDETERMINATE
QFN	Q00444	2012	119	3						2012-09-12	0.01	NEGATIVE
QFN	Q00445	2010								2010-06-23	0.02	NEGATIVE	2016-12-31	6.52877
QFN	Q00446	2009								2009-09-14	0.25	NEGATIVE	2016-12-31	7.30137
QFN	Q00447	2009								2009-12-21	0.01	NEGATIVE	2016-12-31	7.03288
QFN	Q00448	2013								2013-08-19	0	NEGATIVE	2016-12-31	3.36986
QFN	Q00449	2011								2011-03-31	0.01	NEGATIVE	2016-12-31	5.7589
QFN	Q00450	2013								2013-08-20	0.05	NEGATIVE	2016-12-31	3.36712
QFN	Q00451	2013								2013-10-24	0.16	NEGATIVE	2016-12-31	3.18904
QFN	Q00452	2012								2012-09-17 09:05:16	0.03	NEGATIVE	2016-12-31	4.28937
QFN	Q00453	2014								2014-11-25	0.2	NEGATIVE	2016-12-31	2.10137
QFN	Q00454	2011								2011-01-17	0.01	NEGATIVE	2016-12-31	5.9589
QFN	Q00455	2013								2013-04-05	0	NEGATIVE	2016-12-31	3.74247
QFN	Q00456	2014								2014-07-30	0.03	NEGATIVE	2016-12-31	2.42466
QFN	Q00457	2011								2011-01-25 15:19:42	0.01	NEGATIVE	2016-12-31	5.93524
QFN	Q00458	2013								2013-06-13	0	NEGATIVE	2016-12-31	3.55342
QFN	Q00459	2010								2010-05-25	0	NEGATIVE	2016-12-31	6.60822
QFN	Q00460	2013								2013-07-09	0	NEGATIVE	2016-12-31	3.48219
QFN	Q00461	2012								2012-05-10 08:40:41	0.02	NEGATIVE	2016-12-31	4.64558
QFN	Q00462	2011								2011-09-29	0.03	NEGATIVE	2016-12-31	5.26027
QFN	Q00463	2012								2012-08-31	0.06	NEGATIVE	2016-12-31	4.33699
QFN	Q00464	2010								2010-05-31	0	NEGATIVE	2016-12-31	6.59178
QFN	Q00465	2012								2012-01-27	0	NEGATIVE	2016-12-31	4.93151	1996-01-23	-5848	a. earlier
QFN	Q00466	2009								2009-07-22	0	NEGATIVE	2016-12-31	7.44932
QFN	Q00467	2012								2012-11-08	0	NEGATIVE	2016-12-31	4.14795
QFN	Q00468	2014								2014-09-11	0.04	NEGATIVE	2016-12-31	2.30685
QFN	Q00469	2012								2012-02-21	0.01	NEGATIVE	2016-12-31	4.86301
QFN	Q00470	2010								2010-08-12	0.01	NEGATIVE	2016-12-31	6.39178
QFN	Q00471	2010								2010-02-02	0	NEGATIVE	2016-12-31	6.91507
QFN	Q00472	2014								2014-08-20	0.08	NEGATIVE	2016-12-31	2.36712
QFN	Q00473	2011								2011-10-31	0.08	NEGATIVE	2016-12-31	5.1726
QFN	Q00474	2011								2011-12-29 15:05:18		INDETERMINATE	2016-12-31	5.00924
QFN	Q00475	2011								2011-02-02	0	NEGATIVE	2016-12-31	5.91507
QFN	Q00476	2013								2013-12-18	0	NEGATIVE	2016-12-31	3.03836
QFN	Q00477	2010								2010-04-26	0	NEGATIVE	2016-12-31	6.68767
QFN	Q00478	2011								2011-09-12 10:57:08	0.04	NEGATIVE	2016-12-31	5.3056
QFN	Q00479	2010		1	Borderline positive	Borderline-negative				2010-11-10	0.36	POSITIVE	2016-12-31	6.14521
QFN	Q00479	2011	379	2						2011-11-24	0.21	NEGATIVE
QFN	Q00480	2014								2014-01-23		INDETERMINATE	2016-12-31	2.93973
QFN	Q00481	2014								2014-03-13	0	NEGATIVE	2016-12-31	2.80548
QFN	Q00482	2012								2012-07-06	0.01	NEGATIVE	2016-12-31	4.49041
QFN	Q00483	2010								2010-09-08	0.01	NEGATIVE	2016-12-31	6.31781
QFN	Q00484	2013								2013-06-07	0.66	POSITIVE	2016-12-31	3.56986
QFN	Q00485	2011								2011-06-28	0.15	NEGATIVE	2016-12-31	5.51507
QFN	Q00486	2010								2010-04-20	0	NEGATIVE	2016-12-31	6.70411
QFN	Q00487	2012								2012-12-10	0	NEGATIVE	2016-12-31	4.06027
QFN	Q00488	2013								2013-07-25	0.03	NEGATIVE	2016-12-31	3.43836
QFN	Q00489	2012		1	Borderline negative	Borderline-positive				2012-06-13	0.25	NEGATIVE	2016-12-31	4.55342
QFN	Q00489	2012	12	2						2012-06-25	0.53	POSITIVE
QFN	Q00490	2012		1	Indeterminate	Indeterminate				2012-01-10		INDETERMINATE	2016-12-31	4.97808	2012-01-13	3	b. in -7 to 30 days
QFN	Q00490	2012	2	2						2012-01-12		INDETERMINATE
QFN	Q00491	2010								2010-12-20	0.01	NEGATIVE	2016-12-31	6.03562
QFN	Q00492	2013								2013-03-07	0.27	NEGATIVE	2016-12-31	3.82192
QFN	Q00493	2014		1	Indeterminate	Indeterminate				2014-03-05		INDETERMINATE	2016-12-31	2.8274
QFN	Q00493	2014	12	2						2014-03-17		INDETERMINATE
QFN	Q00494	2013								2013-03-18	0	NEGATIVE	2016-12-31	3.79178
QFN	Q00495	2014								2014-05-05		INDETERMINATE	2016-12-31	2.66027
QFN	Q00496	2012								2012-05-10	0.01	NEGATIVE	2016-12-31	4.64658
QFN	Q00497	2011								2011-05-09	0	NEGATIVE	2016-12-31	5.65205
QFN	Q00498	2013								2013-03-05	0.17	NEGATIVE	2016-12-31	3.8274
QFN	Q00499	2013								2013-07-24	0.02	NEGATIVE	2016-12-31	3.4411
QFN	Q00500	2013								2013-11-27	0.96	POSITIVE	2016-12-31	3.09589
QFN	Q00501	2013								2013-05-21	0	NEGATIVE	2016-12-31	3.61644
QFN	Q00502	2014								2014-05-03	0.14	NEGATIVE	2016-12-31	2.66575
QFN	Q00503	2013								2013-02-22	0.01	NEGATIVE	2016-12-31	3.85753
QFN	Q00504	2013		1	Indeterminate	Negative				2013-05-21		INDETERMINATE	2016-12-31	3.61644
QFN	Q00504	2013	69	2						2013-07-29	0.02	NEGATIVE
QFN	Q00505	2013								2013-08-01	0.14	NEGATIVE	2016-12-31	3.41918
QFN	Q00506	2014								2014-11-17	0	NEGATIVE	2016-12-31	2.12329
QFN	Q00507	2011								2011-02-09	0.02	NEGATIVE	2016-12-31	5.89589
QFN	Q00508	2009								2009-05-25	0	NEGATIVE	2016-12-31	7.60822
QFN	Q00509	2011								2011-10-07	0.1	NEGATIVE	2016-12-31	5.23836
QFN	Q00510	2014								2014-02-21	0.01	NEGATIVE	2016-12-31	2.86027
QFN	Q00511	2012								2012-12-20	0	NEGATIVE	2016-12-31	4.03288
QFN	Q00512	2013								2013-08-26	0.01	NEGATIVE	2016-12-31	3.35068
QFN	Q00513	2014								2014-03-25	0	NEGATIVE	2016-12-31	2.7726
QFN	Q00514	2013		1	Negative	Negative				2013-08-27	0.02	NEGATIVE	2016-12-31	3.34795
QFN	Q00514	2014	457	2						2014-11-27	0	NEGATIVE
QFN	Q00515	2014								2014-05-06	0	NEGATIVE	2016-12-31	2.65753
QFN	Q00516	2011								2011-03-21	0.02	NEGATIVE	2016-12-31	5.7863
QFN	Q00517	2013								2013-01-03 13:53:40	0.22	NEGATIVE	2016-12-31	3.99293
QFN	Q00518	2013								2013-03-12	0.09	NEGATIVE	2016-12-31	3.80822
QFN	Q00519	2011								2011-06-13		INDETERMINATE	2016-12-31	5.55616
QFN	Q00520	2011								2011-09-13		INDETERMINATE	2016-12-31	5.30411
QFN	Q00521	2011								2011-01-27 15:09:34	0	NEGATIVE	2016-12-31	5.92978
QFN	Q00522	2012								2012-01-03	0.03	NEGATIVE	2016-12-31	4.99726
QFN	Q00523	2012								2012-12-20	0	NEGATIVE	2016-12-31	4.03288
QFN	Q00524	2010								2010-11-22	-0.02	NEGATIVE	2016-12-31	6.11233
QFN	Q00525	2011								2011-10-17	0	NEGATIVE	2016-12-31	5.21096
QFN	Q00526	2011								2011-01-31 10:33:21	0	NEGATIVE	2016-12-31	5.91934
QFN	Q00527	2010								2010-10-04	0	NEGATIVE	2016-12-31	6.24658
QFN	Q00528	2014								2014-03-03	0.01	NEGATIVE	2016-12-31	2.83288
QFN	Q00529	2011								2011-01-31	10	POSITIVE	2016-12-31	5.92055
QFN	Q00530	2013								2013-03-18	0.1	NEGATIVE	2016-12-31	3.79178
QFN	Q00531	2014								2014-05-26	8.6	POSITIVE	2016-12-31	2.60274
QFN	Q00532	2014								2014-04-16		INDETERMINATE	2016-12-31	2.71233
QFN	Q00533	2012								2012-10-22	2.9	POSITIVE	2016-12-31	4.19452
QFN	Q00534	2014		1	Indeterminate	Negative				2014-02-11		INDETERMINATE	2016-12-31	2.88767
QFN	Q00534	2014	6	2						2014-02-17	0.11	NEGATIVE
QFN	Q00535	2014								2014-07-08	0.05	NEGATIVE	2016-12-31	2.48493
QFN	Q00536	2010								2010-01-11	-0.01	NEGATIVE	2016-12-31	6.97534
QFN	Q00537	2011		1	Borderline positive	Borderline-negative	Positive			2011-10-25	0.48	POSITIVE	2016-12-31	5.18904
QFN	Q00537	2011	2	2						2011-10-27	0.31	NEGATIVE
QFN	Q00537	2011	13	3						2011-11-09	3.2	POSITIVE
QFN	Q00538	2012								2012-05-08		INDETERMINATE	2016-12-31	4.65205
QFN	Q00539	2013								2013-12-11		INDETERMINATE	2016-12-31	3.05753
QFN	Q00540	2011								2011-10-14	1.2	POSITIVE	2016-12-31	5.21918
QFN	Q00541	2013								2013-09-24	0.05	NEGATIVE	2016-12-31	3.27123
QFN	Q00542	2013								2013-06-10	0	NEGATIVE	2016-12-31	3.56164
QFN	Q00543	2012								2012-07-03	0.1	NEGATIVE	2016-12-31	4.49863
QFN	Q00544	2014								2014-10-07	0	NEGATIVE	2016-12-31	2.23562
QFN	Q00545	2010								2010-11-01	0.08	NEGATIVE	2016-12-31	6.16986
QFN	Q00546	2014								2014-02-18	0	NEGATIVE	2016-12-31	2.86849
QFN	Q00547	2012								2012-03-02		INDETERMINATE	2016-12-31	4.83562
QFN	Q00548	2013								2013-03-26		INDETERMINATE	2016-12-31	3.76986
QFN	Q00549	2012								2012-06-11	0	NEGATIVE	2016-12-31	4.5589
QFN	Q00550	2012								2012-10-08	0.14	NEGATIVE	2016-12-31	4.23288
QFN	Q00551	2011								2011-09-05	0.16	NEGATIVE	2016-12-31	5.32603
QFN	Q00552	2013		1	Borderline positive	Negative	Negative			2013-05-27	0.36	POSITIVE	2016-12-31	3.6
QFN	Q00552	2013	4	2						2013-05-31	0.15	NEGATIVE
QFN	Q00552	2013	111	3						2013-09-19	0.16	NEGATIVE
QFN	Q00553	2014								2014-04-21		INDETERMINATE	2016-12-31	2.69863
QFN	Q00554	2012								2012-09-04	0	NEGATIVE	2016-12-31	4.32603
QFN	Q00555	2010								2010-07-26		INDETERMINATE	2016-12-31	6.43836
QFN	Q00556	2012								2012-11-30	0	NEGATIVE	2016-12-31	4.08767
QFN	Q00557	2011								2011-07-05	0.04	NEGATIVE	2016-12-31	5.49589
QFN	Q00558	2011								2011-06-23 09:09:51	0.33	NEGATIVE	2016-12-31	5.52772
QFN	Q00559	2010								2010-10-25	0.03	NEGATIVE	2016-12-31	6.18904
QFN	Q00560	2011								2011-07-13 10:11:40		INDETERMINATE	2016-12-31	5.47281
QFN	Q00561	2013								2013-11-06	0	NEGATIVE	2016-12-31	3.15342
QFN	Q00562	2011								2011-04-27	0	NEGATIVE	2016-12-31	5.68493
QFN	Q00563	2009								2009-07-21	0	NEGATIVE	2016-12-31	7.45205
QFN	Q00564	2012								2012-05-15	0.16	NEGATIVE	2016-12-31	4.63288
QFN	Q00565	2013								2013-11-13	0	NEGATIVE	2016-12-31	3.13425
QFN	Q00566	2010								2010-07-22	0	NEGATIVE	2016-12-31	6.44932
QFN	Q00567	2013								2013-02-27	0.02	NEGATIVE	2016-12-31	3.84384
QFN	Q00568	2013		1	Negative	Borderline-positive				2013-01-04	0	NEGATIVE	2016-12-31	3.99178
QFN	Q00568	2013	39	2						2013-02-12	0.69	POSITIVE
QFN	Q00569	2013								2013-12-13	0	NEGATIVE	2016-12-31	3.05205
QFN	Q00570	2010								2010-02-15	0	NEGATIVE	2016-12-31	6.87945
QFN	Q00571	2009								2009-10-08	0	NEGATIVE	2016-12-31	7.23562
QFN	Q00572	2012								2012-02-02	0.01	NEGATIVE	2016-12-31	4.91507
QFN	Q00573	2014								2014-01-10	0.97	POSITIVE	2016-12-31	2.97534
QFN	Q00574	2014								2014-12-17	0	NEGATIVE	2016-12-31	2.0411
QFN	Q00575	2014								2014-04-09	0.03	NEGATIVE	2016-12-31	2.73151
QFN	Q00576	2012								2012-12-19 10:06:37	0.01	NEGATIVE	2016-12-31	4.03446
QFN	Q00577	2013		1	Borderline positive	Borderline-positive				2013-05-13	0.96	POSITIVE	2016-12-31	3.63836
QFN	Q00577	2013	15	2						2013-05-28	0.38	POSITIVE
QFN	Q00578	2012								2012-10-01	0	NEGATIVE	2016-12-31	4.25205
QFN	Q00579	2012		1	Indeterminate	Indeterminate	Negative			2012-10-08		INDETERMINATE	2016-12-31	4.23288
QFN	Q00579	2012	3	2						2012-10-11		INDETERMINATE
QFN	Q00579	2012	25	3						2012-11-05	0	NEGATIVE
QFN	Q00580	2012								2012-10-11	9.33	POSITIVE	2016-12-31	4.22466
QFN	Q00581	2011								2011-10-19	0.05	NEGATIVE	2016-12-31	5.20548
QFN	Q00582	2011								2011-01-19 15:33:43	-0.07	NEGATIVE	2016-12-31	5.95165
QFN	Q00583	2010								2010-09-20	0	NEGATIVE	2016-12-31	6.28493
QFN	Q00584	2014								2014-03-06	0	NEGATIVE	2016-12-31	2.82466
QFN	Q00585	2009								2009-11-03	2.63	POSITIVE	2016-12-31	7.16438	2009-12-01	28	b. in -7 to 30 days
QFN	Q00586	2014								2014-01-30	2	POSITIVE	2016-12-31	2.92055
QFN	Q00587	2011								2011-07-27	0	NEGATIVE	2016-12-31	5.43562
QFN	Q00588	2009								2009-03-11		INDETERMINATE	2016-12-31	7.8137
QFN	Q00589	2013								2013-09-30	0	NEGATIVE	2016-12-31	3.25479
QFN	Q00590	2013								2013-12-11	0.58	POSITIVE	2016-12-31	3.05753
QFN	Q00591	2012								2012-11-08	0	NEGATIVE	2016-12-31	4.14795
QFN	Q00592	2011								2011-07-07	0	NEGATIVE	2016-12-31	5.49041
QFN	Q00593	2011								2011-02-22	0.02	NEGATIVE	2016-12-31	5.86027
QFN	Q00594	2013								2013-08-14	0.04	NEGATIVE	2016-12-31	3.38356
QFN	Q00595	2013								2013-12-13	1.6	POSITIVE	2016-12-31	3.05205
QFN	Q00596	2014		1	Indeterminate	Negative				2014-09-16		INDETERMINATE	2016-12-31	2.29315
QFN	Q00596	2014	2	2						2014-09-18	0.05	NEGATIVE
QFN	Q00597	2014								2014-10-28		INDETERMINATE	2016-12-31	2.17808
QFN	Q00598	2012								2012-04-10	0.04	NEGATIVE	2016-12-31	4.72877
QFN	Q00599	2010								2010-10-05	0	NEGATIVE	2016-12-31	6.24384
QFN	Q00600	2013								2013-05-16	2	POSITIVE	2016-12-31	3.63014
QFN	Q00601	2014								2014-06-17	0	NEGATIVE	2016-12-31	2.54247
QFN	Q00602	2013								2013-02-05	1.7	POSITIVE	2016-12-31	3.90411
QFN	Q00603	2009								2009-01-05	2.7	POSITIVE	2016-12-31	7.99178
QFN	Q00604	2012								2012-05-11	0	NEGATIVE	2016-12-31	4.64384
QFN	Q00605	2012		1	Negative	Borderline-positive				2012-03-14	0.08	NEGATIVE	2016-12-31	4.80274
QFN	Q00605	2013	470	2						2013-06-27	0.59	POSITIVE
QFN	Q00606	2012								2012-05-09 10:51:36	0.08	NEGATIVE	2016-12-31	4.64808
QFN	Q00607	2010								2010-02-02	0	NEGATIVE	2016-12-31	6.91507
QFN	Q00608	2013								2013-06-26	0.57	POSITIVE	2016-12-31	3.51781
QFN	Q00609	2013								2013-08-07	0	NEGATIVE	2016-12-31	3.40274
QFN	Q00610	2013								2013-12-12	0	NEGATIVE	2016-12-31	3.05479
QFN	Q00611	2011								2011-11-08	0	NEGATIVE	2016-12-31	5.15068
QFN	Q00612	2011								2011-11-07	0	NEGATIVE	2016-12-31	5.15342
QFN	Q00613	2013								2013-01-24	0.06	NEGATIVE	2016-12-31	3.93699
QFN	Q00614	2014								2014-03-06	0.17	NEGATIVE	2016-12-31	2.82466
QFN	Q00615	2012								2012-09-07	5.9	POSITIVE	2016-12-31	4.31781
QFN	Q00616	2012								2012-09-19	0.02	NEGATIVE	2016-12-31	4.28493
QFN	Q00617	2014								2014-11-04		INDETERMINATE	2016-12-31	2.1589
QFN	Q00618	2011								2011-08-10	0.02	NEGATIVE	2016-12-31	5.39726
QFN	Q00619	2013								2013-06-27	0.01	NEGATIVE	2016-12-31	3.51507
QFN	Q00620	2012								2012-03-06 15:26:07	0.02	NEGATIVE	2016-12-31	4.8229
QFN	Q00621	2014								2014-04-02	0.02	NEGATIVE	2016-12-31	2.75068
QFN	Q00622	2011								2011-05-12		INDETERMINATE	2016-12-31	5.64384
QFN	Q00623	2009								2009-11-03	0.05	NEGATIVE	2016-12-31	7.16438
QFN	Q00624	2014								2014-03-06	0	NEGATIVE	2016-12-31	2.82466
QFN	Q00625	2013								2013-09-25	10	POSITIVE	2016-12-31	3.26849
QFN	Q00626	2012								2012-10-03		INDETERMINATE	2016-12-31	4.24658
QFN	Q00627	2013								2013-07-26	0.01	NEGATIVE	2016-12-31	3.43562
QFN	Q00628	2013								2013-03-01 10:24:31	-0.01	NEGATIVE	2016-12-31	3.83717
QFN	Q00629	2014								2014-11-17	0.22	NEGATIVE	2016-12-31	2.12329
QFN	Q00630	2013								2013-03-13	0	NEGATIVE	2016-12-31	3.80548
QFN	Q00631	2012								2012-07-11	0.03	NEGATIVE	2016-12-31	4.47671
QFN	Q00632	2014								2014-12-10	0.08	NEGATIVE	2016-12-31	2.06027
QFN	Q00633	2014								2014-12-11	0.31	NEGATIVE	2016-12-31	2.05753
QFN	Q00634	2014								2014-11-05	1	POSITIVE	2016-12-31	2.15616
QFN	Q00635	2009								2009-03-18	0.04	NEGATIVE	2016-12-31	7.79452
QFN	Q00636	2013		1	Indeterminate	Negative				2013-05-07		INDETERMINATE	2016-12-31	3.65479
QFN	Q00636	2013	9	2						2013-05-16	0	NEGATIVE
QFN	Q00637	2010								2010-04-13	2.4	POSITIVE	2016-12-31	6.72329
QFN	Q00638	2011								2011-04-26	0.03	NEGATIVE	2016-12-31	5.68767
QFN	Q00639	2009								2009-01-12	80	POSITIVE	2016-12-31	7.9726
QFN	Q00640	2010								2010-03-04	0.01	NEGATIVE	2016-12-31	6.83288
QFN	Q00641	2014								2014-12-18	0.01	NEGATIVE	2016-12-31	2.03836
QFN	Q00642	2011		1	Negative	Indeterminate	Indeterminate			2011-07-15	0	NEGATIVE	2016-12-31	5.46849
QFN	Q00642	2014	964	2						2014-03-05		INDETERMINATE
QFN	Q00642	2014	160	3						2014-08-12		INDETERMINATE
QFN	Q00643	2014								2014-09-19		INDETERMINATE	2016-12-31	2.28493
QFN	Q00644	2011								2011-10-25	0	NEGATIVE	2016-12-31	5.18904
QFN	Q00645	2014								2014-07-25	0	NEGATIVE	2016-12-31	2.43836
QFN	Q00646	2011								2011-08-19	0.05	NEGATIVE	2016-12-31	5.3726
QFN	Q00647	2014								2014-05-06	0.04	NEGATIVE	2016-12-31	2.65753
QFN	Q00648	2011								2011-01-03	0.01	NEGATIVE	2016-12-31	5.99726
QFN	Q00649	2009								2009-08-25	1.01	POSITIVE	2016-12-31	7.35616
QFN	Q00650	2009								2009-03-23	0.02	NEGATIVE	2016-12-31	7.78082
QFN	Q00651	2011		1	Indeterminate	Negative	Negative			2011-02-08		INDETERMINATE	2016-12-31	5.89863
QFN	Q00651	2011	30	2						2011-03-10	0.02	NEGATIVE
QFN	Q00651	2011	49	3						2011-04-28	0.03	NEGATIVE
QFN	Q00652	2012								2012-07-04	0	NEGATIVE	2016-12-31	4.49589
QFN	Q00653	2013								2013-03-11		INDETERMINATE	2016-12-31	3.81096
QFN	Q00654	2011								2011-12-19 15:39:57	0.21	NEGATIVE	2016-12-31	5.03657
QFN	Q00655	2009								2009-06-30	0.24	NEGATIVE	2016-12-31	7.50959
QFN	Q00656	2012		1	Negative	Negative				2012-07-05 14:19:51	0.1	NEGATIVE	2016-12-31	4.49151
QFN	Q00656	2012	91	2						2012-10-04 15:09:30	0.03	NEGATIVE
QFN	Q00657	2013		1	Positive	Positive				2013-02-19	10	POSITIVE	2016-12-31	3.86575
QFN	Q00657	2013	2	2						2013-02-21	10	POSITIVE
QFN	Q00658	2011								2011-06-30	10	POSITIVE	2016-12-31	5.50959
QFT	Q00659	2014								2014-08-01	0	NEGATIVE	2016-12-31	2.41918
QFN	Q00660	2010								2010-12-20	0.01	NEGATIVE	2016-12-31	6.03562
QFN	Q00661	2010		1	Negative	Negative	Negative			2010-05-18	0	NEGATIVE	2016-12-31	6.6274
QFN	Q00661	2011	471	2						2011-09-01	0.06	NEGATIVE
QFN	Q00661	2013	692	3						2013-07-24	0	NEGATIVE
QFN	Q00662	2011								2011-04-19 15:21:40	1	POSITIVE	2016-12-31	5.7051
QFN	Q00663	2013								2013-02-25	0	NEGATIVE	2016-12-31	3.84932
QFN	Q00664	2009								2009-07-03	19	POSITIVE	2016-12-31	7.50137	2009-07-08	5	b. in -7 to 30 days
QFN	Q00665	2010								2010-08-12	0.06	NEGATIVE	2016-12-31	6.39178
QFN	Q00666	2012								2012-04-20	0.51	POSITIVE	2016-12-31	4.70137
QFN	Q00667	2011								2011-03-23	0	NEGATIVE	2016-12-31	5.78082
QFN	Q00668	2011								2011-01-17	0.19	NEGATIVE	2016-12-31	5.9589
QFN	Q00669	2012								2012-12-03	0.7	POSITIVE	2016-12-31	4.07945
QFN	Q00670	2014								2014-11-10	0	NEGATIVE	2016-12-31	2.14247
QFN	Q00671	2013								2013-07-09	3.3	POSITIVE	2016-12-31	3.48219	2013-07-12	3	b. in -7 to 30 days
QFN	Q00672	2013		1	Indeterminate	Indeterminate				2013-07-22		INDETERMINATE	2016-12-31	3.44658
QFN	Q00672	2013	31	2						2013-08-22		INDETERMINATE
QFN	Q00673	2009								2009-08-24	0.08	NEGATIVE	2016-12-31	7.3589
QFN	Q00674	2010								2010-07-08	0.03	NEGATIVE	2016-12-31	6.48767
QFN	Q00675	2011		1	Indeterminate	Indeterminate				2011-05-19 09:40:32		INDETERMINATE	2016-12-31	5.62355
QFN	Q00675	2011	11	2						2011-05-30 10:18:55		INDETERMINATE
QFN	Q00676	2014								2014-07-01	0	NEGATIVE	2016-12-31	2.50411
QFN	Q00677	2012								2012-02-06 14:21:29	-0.04	NEGATIVE	2016-12-31	4.90247
QFN	Q00678	2009								2009-02-04	0.28	NEGATIVE	2016-12-31	7.90959
QFN	Q00679	2011								2011-07-18		INDETERMINATE	2016-12-31	5.46027
QFN	Q00680	2010								2010-02-04	0.02	NEGATIVE	2016-12-31	6.90959
QFN	Q00681	2011								2011-10-25	0	NEGATIVE	2016-12-31	5.18904
QFN	Q00682	2012								2012-10-02 15:44:54	0.04	NEGATIVE	2016-12-31	4.24752
QFN	Q00683	2014								2014-10-21	0.03	NEGATIVE	2016-12-31	2.19726
QFN	Q00684	2012								2012-04-23	0	NEGATIVE	2016-12-31	4.69315	2004-06-10	-2874	a. earlier
QFN	Q00685	2013								2013-10-07	0.09	NEGATIVE	2016-12-31	3.23562
QFN	Q00686	2012								2012-02-15	0.17	NEGATIVE	2016-12-31	4.87945
QFN	Q00687	2010								2010-06-02	-0.33	NEGATIVE	2016-12-31	6.5863
QFN	Q00688	2009								2009-04-20	0	NEGATIVE	2016-12-31	7.70411
QFN	Q00689	2011								2011-07-21		INDETERMINATE	2016-12-31	5.45205
QFN	Q00690	2012								2012-04-11	10	POSITIVE	2016-12-31	4.72603
QFN	Q00691	2009								2009-02-19	0.1	NEGATIVE	2016-12-31	7.86849
QFN	Q00692	2009								2009-08-20	0.32	NEGATIVE	2016-12-31	7.36986
QFN	Q00693	2010								2010-02-08	0.06	NEGATIVE	2016-12-31	6.89863
QFN	Q00694	2011								2011-11-07	4.6	POSITIVE	2016-12-31	5.15342
QFN	Q00695	2011		1	Positive	Borderline-negative				2011-12-16	1.2	POSITIVE	2016-12-31	5.04658
QFN	Q00695	2012	48	2						2012-02-02	0.24	NEGATIVE
QFN	Q00696	2014								2014-11-27		INDETERMINATE	2016-12-31	2.09589
QFN	Q00697	2011								2011-06-30	0.21	NEGATIVE	2016-12-31	5.50959
QFN	Q00698	2014								2014-11-28		INDETERMINATE	2016-12-31	2.09315
QFN	Q00699	2010								2010-02-25	0.52	POSITIVE	2016-12-31	6.85205
QFN	Q00700	2012								2012-12-14	0.04	NEGATIVE	2016-12-31	4.04932
QFN	Q00701	2012								2012-09-25	0	NEGATIVE	2016-12-31	4.26849
QFN	Q00702	2013								2013-01-28	0.02	NEGATIVE	2016-12-31	3.92603
QFN	Q00703	2013								2013-07-15	0	NEGATIVE	2016-12-31	3.46575
QFN	Q00704	2013		1	Negative	Negative				2013-12-02	0.01	NEGATIVE	2016-12-31	3.08219
QFN	Q00704	2014	350	2						2014-11-17	0	NEGATIVE
QFN	Q00705	2011								2011-11-23	0.03	NEGATIVE	2016-12-31	5.10959
QFN	Q00706	2012								2012-04-24	0.02	NEGATIVE	2016-12-31	4.69041
QFN	Q00707	2012								2012-07-17	0	NEGATIVE	2016-12-31	4.46027
QFN	Q00708	2010								2010-06-14	10	POSITIVE	2016-12-31	6.55342
QFN	Q00709	2013								2013-05-13	0.47	POSITIVE	2016-12-31	3.63836
QFN	Q00710	2014								2014-02-03	0	NEGATIVE	2016-12-31	2.90959
QFN	Q00711	2011								2011-04-06 15:36:47	-0.01	NEGATIVE	2016-12-31	5.74068
QFN	Q00712	2009								2009-06-03	0.34	NEGATIVE	2016-12-31	7.58356
QFN	Q00713	2012								2012-04-25 09:13:13	0	NEGATIVE	2016-12-31	4.68662
QFN	Q00714	2009								2009-10-14	-0.01	NEGATIVE	2016-12-31	7.21918
QFN	Q00715	2011								2011-04-26	0.01	NEGATIVE	2016-12-31	5.68767
QFN	Q00716	2009								2009-08-13	0	NEGATIVE	2016-12-31	7.38904
QFN	Q00717	2009								2009-10-20	-0.27	NEGATIVE	2016-12-31	7.20274
QFN	Q00718	2012								2012-08-22	0.08	NEGATIVE	2016-12-31	4.36164
QFN	Q00719	2011								2011-07-11	1.2	POSITIVE	2016-12-31	5.47945	2011-07-13	2	b. in -7 to 30 days
QFN	Q00720	2014								2014-08-19	0.11	NEGATIVE	2016-12-31	2.36986
QFN	Q00721	2012		1	Borderline positive	Borderline-positive				2012-07-05	0.41	POSITIVE	2016-12-31	4.49315
QFN	Q00721	2012	84	2						2012-09-27	0.44	POSITIVE
QFN	Q00722	2014								2014-03-25	0	NEGATIVE	2016-12-31	2.7726
QFN	Q00723	2012								2012-10-29		INDETERMINATE	2016-12-31	4.17534
QFN	Q00724	2010		1	Indeterminate	Indeterminate	Indeterminate			2010-03-31		INDETERMINATE	2016-12-31	6.7589
QFN	Q00724	2011	384	2						2011-04-18 15:54:07		INDETERMINATE
QFN	Q00724	2014	1051	3						2014-03-05		INDETERMINATE
QFN	Q00725	2011								2011-07-26		INDETERMINATE	2016-12-31	5.43836
QFN	Q00726	2012								2012-11-20	0.03	NEGATIVE	2016-12-31	4.11507
QFN	Q00727	2014								2014-10-17	0	NEGATIVE	2016-12-31	2.20822
QFN	Q00728	2010								2010-06-22	0.01	NEGATIVE	2016-12-31	6.53151
QFN	Q00729	2011								2011-01-04	0.02	NEGATIVE	2016-12-31	5.99452
QFN	Q00730	2014								2014-12-11	0.01	NEGATIVE	2016-12-31	2.05753
QFN	Q00731	2014								2014-09-10	0	NEGATIVE	2016-12-31	2.30959
QFN	Q00732	2011								2011-09-20	0	NEGATIVE	2016-12-31	5.28493
QFN	Q00733	2013								2013-10-10	0	NEGATIVE	2016-12-31	3.2274
QFN	Q00734	2012								2012-06-28	0	NEGATIVE	2016-12-31	4.51233
QFN	Q00735	2011								2011-12-07	0	NEGATIVE	2016-12-31	5.07123
QFN	Q00736	2010								2010-03-04	0.41	NEGATIVE	2016-12-31	6.83288	2010-03-19	15	b. in -7 to 30 days
QFN	Q00737	2010								2010-12-30		INDETERMINATE	2016-12-31	6.00822
QFN	Q00738	2013								2013-03-25	0.05	NEGATIVE	2016-12-31	3.7726
QFN	Q00739	2012								2012-03-14 10:04:27		INDETERMINATE	2016-12-31	4.80159
QFN	Q00740	2012								2012-10-18	2	POSITIVE	2016-12-31	4.20548
QFN	Q00741	2012								2012-10-10	0	NEGATIVE	2016-12-31	4.2274
QFN	Q00742	2013								2013-12-05	0	NEGATIVE	2016-12-31	3.07397
QFN	Q00743	2014								2014-04-10	0	NEGATIVE	2016-12-31	2.72877
QFN	Q00744	2013								2013-02-01	0.11	NEGATIVE	2016-12-31	3.91507
QFN	Q00745	2013								2013-09-09	0	NEGATIVE	2016-12-31	3.31233
QFN	Q00746	2009								2009-07-07	4.96	POSITIVE	2016-12-31	7.49041
QFN	Q00747	2009								2009-10-22	1.9	POSITIVE	2016-12-31	7.19726
QFN	Q00748	2009								2009-02-11	0.01	NEGATIVE	2016-12-31	7.89041
QFN	Q00749	2011								2011-09-30 08:58:34	0.04	NEGATIVE	2016-12-31	5.25651
QFN	Q00750	2012								2012-12-12	10	POSITIVE	2016-12-31	4.05479
QFN	Q00751	2011								2011-12-19	0.65	POSITIVE	2016-12-31	5.03836
QFN	Q00752	2013								2013-03-18 09:13:00	0.04	NEGATIVE	2016-12-31	3.79073
QFN	Q00753	2013								2013-12-02	0	NEGATIVE	2016-12-31	3.08219
QFN	Q00754	2013								2013-08-26	0	NEGATIVE	2016-12-31	3.35068
QFN	Q00755	2010								2010-11-15	-0.03	NEGATIVE	2016-12-31	6.13151
QFN	Q00756	2014								2014-02-06	0	NEGATIVE	2016-12-31	2.90137
QFN	Q00757	2010								2010-08-03	0	NEGATIVE	2016-12-31	6.41644
QFN	Q00758	2012								2012-04-30	10	POSITIVE	2016-12-31	4.67397
QFN	Q00759	2012								2012-03-08	0	NEGATIVE	2016-12-31	4.81918
QFT	Q00760	2014								2014-03-28	-0.11	NEGATIVE	2016-12-31	2.76438
QFN	Q00761	2013								2013-10-04	0	NEGATIVE	2016-12-31	3.24384
QFN	Q00762	2014		1	Indeterminate	Negative				2014-08-01		INDETERMINATE	2016-12-31	2.41918
QFN	Q00762	2014	5	2						2014-08-06	0	NEGATIVE
QFN	Q00763	2010								2010-06-30	0.04	NEGATIVE	2016-12-31	6.50959
QFN	Q00764	2009								2009-03-30	0.25	NEGATIVE	2016-12-31	7.76164
QFN	Q00765	2014		1	Indeterminate	Negative				2014-01-17		INDETERMINATE	2016-12-31	2.95616
QFN	Q00765	2014	13	2						2014-01-30	0.02	NEGATIVE
QFN	Q00766	2013								2013-11-07	0	NEGATIVE	2016-12-31	3.15068
QFN	Q00767	2014								2014-08-19	0.31	NEGATIVE	2016-12-31	2.36986
QFN	Q00768	2012								2012-07-06	0.03	NEGATIVE	2016-12-31	4.49041
QFN	Q00769	2011								2011-02-17 15:53:00	0	NEGATIVE	2016-12-31	5.87216
QFN	Q00770	2012								2012-08-20	0	NEGATIVE	2016-12-31	4.36712
QFN	Q00771	2013								2013-12-11	0	NEGATIVE	2016-12-31	3.05753
QFN	Q00772	2013								2013-09-18	0	NEGATIVE	2016-12-31	3.28767
QFN	Q00773	2011								2011-08-02	0.02	NEGATIVE	2016-12-31	5.41918
QFN	Q00774	2012								2012-10-18 15:13:07	8.2	POSITIVE	2016-12-31	4.20374
QFN	Q00775	2011								2011-03-02	10	POSITIVE	2016-12-31	5.83836
QFN	Q00776	2014								2014-12-15	0.02	NEGATIVE	2016-12-31	2.04658
QFN	Q00777	2010								2010-05-10	0.04	NEGATIVE	2016-12-31	6.64932
QFN	Q00778	2013								2013-10-07	0	NEGATIVE	2016-12-31	3.23562
QFN	Q00779	2010								2010-03-25	-0.01	NEGATIVE	2016-12-31	6.77534
QFN	Q00780	2012								2012-02-28	0.03	NEGATIVE	2016-12-31	4.84384
QFN	Q00781	2013								2013-04-29	0	NEGATIVE	2016-12-31	3.67671
QFN	Q00782	2010								2010-06-15	-0.28	NEGATIVE	2016-12-31	6.55068
QFN	Q00783	2014								2014-04-16		INDETERMINATE	2016-12-31	2.71233
QFN	Q00784	2010								2010-08-02	0.26	NEGATIVE	2016-12-31	6.41918
QFN	Q00785	2009								2009-07-27	0.02	NEGATIVE	2016-12-31	7.43562
QFN	Q00786	2011		1	Indeterminate	Negative				2011-11-09		INDETERMINATE	2016-12-31	5.14795
QFN	Q00786	2011	6	2						2011-11-15	0.15	NEGATIVE
QFN	Q00787	2012								2012-02-10	0.05	NEGATIVE	2016-12-31	4.89315
QFN	Q00788	2011								2011-01-13	0.42	POSITIVE	2016-12-31	5.96986	2011-01-25	12	b. in -7 to 30 days
QFN	Q00789	2012								2012-10-02	0.11	NEGATIVE	2016-12-31	4.24932
QFN	Q00790	2011								2011-01-13	0.22	NEGATIVE	2016-12-31	5.96986
QFN	Q00791	2014								2014-08-07	3.3	POSITIVE	2016-12-31	2.40274
QFN	Q00792	2011								2011-06-28	0.04	NEGATIVE	2016-12-31	5.51507
QFN	Q00793	2009								2009-10-16	-0.01	NEGATIVE	2016-12-31	7.2137
QFN	Q00794	2014								2014-05-13	0.02	NEGATIVE	2016-12-31	2.63836
QFN	Q00795	2013								2013-01-04	0.27	NEGATIVE	2016-12-31	3.99178
QFN	Q00796	2012								2012-03-07	0	NEGATIVE	2016-12-31	4.82192
QFN	Q00797	2013		1	Negative	Negative				2013-03-18	0.1	NEGATIVE	2016-12-31	3.79178
QFN	Q00797	2013	56	2						2013-05-13	0.08	NEGATIVE
QFN	Q00798	2010								2010-05-05	-0.27	NEGATIVE	2016-12-31	6.66301
QFN	Q00799	2012								2012-09-13	0.15	NEGATIVE	2016-12-31	4.30137
QFN	Q00800	2012								2012-01-10 14:44:04	0.7	POSITIVE	2016-12-31	4.9764
QFN	Q00801	2014								2014-04-17		INDETERMINATE	2016-12-31	2.70959
QFN	Q00802	2011		1	Negative	Negative				2011-12-15 13:13:42	0.05	NEGATIVE	2016-12-31	5.0478
QFN	Q00802	2012	187	2						2012-06-19 14:15:56	0	NEGATIVE
QFN	Q00803	2009								2009-06-26	0.01	NEGATIVE	2016-12-31	7.52055
QFN	Q00804	2011								2011-08-12	-0.04	NEGATIVE	2016-12-31	5.39178
QFN	Q00805	2012								2012-06-26	1.9	POSITIVE	2016-12-31	4.51781
QFN	Q00806	2012								2012-05-31	0	NEGATIVE	2016-12-31	4.58904
QFN	Q00807	2011								2011-12-21	0.04	NEGATIVE	2016-12-31	5.03288
QFN	Q00808	2011								2011-10-28	0.09	NEGATIVE	2016-12-31	5.18082
QFN	Q00809	2012								2012-07-26	0.05	NEGATIVE	2016-12-31	4.43562
QFN	Q00810	2009								2009-05-27	0	NEGATIVE	2016-12-31	7.60274
QFN	Q00811	2012								2012-01-03	0.28	NEGATIVE	2016-12-31	4.99726
QFN	Q00812	2012								2012-05-08	0	NEGATIVE	2016-12-31	4.65205
QFN	Q00813	2012								2012-06-04	0	NEGATIVE	2016-12-31	4.57808
QFN	Q00814	2014								2014-04-03	0	NEGATIVE	2016-12-31	2.74795
QFN	Q00815	2012								2012-11-08 14:20:10	0	NEGATIVE	2016-12-31	4.14631
QFN	Q00816	2011								2011-11-15 15:17:05	0	NEGATIVE	2016-12-31	5.12976
QFN	Q00817	2011								2011-11-11		INDETERMINATE	2016-12-31	5.14247
QFN	Q00818	2012		1	Negative	Negative				2012-02-01	0	NEGATIVE	2016-12-31	4.91781
QFN	Q00818	2012	233	2						2012-09-21	0	NEGATIVE
QFN	Q00819	2014								2014-05-02		INDETERMINATE	2016-12-31	2.66849
QFN	Q00820	2014								2014-01-09	0	NEGATIVE	2016-12-31	2.97808
QFN	Q00821	2012								2012-12-17 10:19:16	-0.01	NEGATIVE	2016-12-31	4.03992
QFN	Q00822	2013								2013-11-12	0	NEGATIVE	2016-12-31	3.13699
QFN	Q00823	2011		1	Borderline positive	Borderline-negative				2011-10-26	0.4	POSITIVE	2016-12-31	5.1863
QFN	Q00823	2011	13	2						2011-11-08	0.31	NEGATIVE
QFN	Q00824	2012								2012-10-25	0	NEGATIVE	2016-12-31	4.1863
QFN	Q00825	2012								2012-02-21	0	NEGATIVE	2016-12-31	4.86301
QFN	Q00826	2014								2014-07-12	0.04	NEGATIVE	2016-12-31	2.47397
QFN	Q00827	2014								2014-12-08		INDETERMINATE	2016-12-31	2.06575
QFN	Q00828	2011								2011-11-10	1.1	POSITIVE	2016-12-31	5.14521
QFN	Q00829	2011								2011-12-27	0	NEGATIVE	2016-12-31	5.01644
QFN	Q00830	2014								2014-10-08	0	NEGATIVE	2016-12-31	2.23288
QFN	Q00831	2014								2014-09-17	0	NEGATIVE	2016-12-31	2.29041
QFN	Q00832	2011								2011-01-10 15:59:50	1.7	POSITIVE	2016-12-31	5.97626
QFN	Q00833	2010								2010-01-18	0.04	NEGATIVE	2016-12-31	6.95616
QFN	Q00834	2011								2011-01-19 15:40:11	0.07	NEGATIVE	2016-12-31	5.95164
QFN	Q00835	2012								2012-11-12	0.09	NEGATIVE	2016-12-31	4.13699
QFN	Q00836	2012								2012-10-01	0	NEGATIVE	2016-12-31	4.25205
QFN	Q00837	2014								2014-01-10	0.32	NEGATIVE	2016-12-31	2.97534
QFN	Q00838	2012		1	Negative	Indeterminate	Borderline positive	Indeterminate		2012-11-29	0	NEGATIVE	2016-12-31	4.09041
QFN	Q00838	2014	448	2						2014-02-20		INDETERMINATE
QFN	Q00838	2014	46	3						2014-04-07	0.41	POSITIVE
QFN	Q00838	2014	45	4						2014-05-22		INDETERMINATE
QFN	Q00839	2012								2012-11-19	0	NEGATIVE	2016-12-31	4.11781
QFN	Q00840	2014								2014-12-15	4.1	POSITIVE	2016-12-31	2.04658
QFN	Q00841	2011								2011-06-22 15:11:44	-0.02	NEGATIVE	2016-12-31	5.52977
QFN	Q00842	2012								2012-10-09	0	NEGATIVE	2016-12-31	4.23014
QFN	Q00843	2009								2009-08-06	10	POSITIVE	2016-12-31	7.40822
QFN	Q00844	2013								2013-10-22	0.28	NEGATIVE	2016-12-31	3.19452
QFN	Q00845	2011		1	Negative	Borderline-negative				2011-05-23	0.17	NEGATIVE	2016-12-31	5.6137
QFN	Q00845	2011	4	2						2011-05-27	0.21	NEGATIVE
QFN	Q00846	2009								2009-11-11	10	POSITIVE	2016-12-31	7.14247
QFN	Q00847	2011								2011-08-31	0	NEGATIVE	2016-12-31	5.33973
QFN	Q00848	2014								2014-10-07	0	NEGATIVE	2016-12-31	2.23562
QFN	Q00849	2013								2013-09-22	0.03	NEGATIVE	2016-12-31	3.27671
QFN	Q00850	2012								2012-11-27	0.01	NEGATIVE	2016-12-31	4.09589
QFN	Q00851	2013								2013-12-11	0.22	NEGATIVE	2016-12-31	3.05753
QFN	Q00852	2011								2011-11-07 10:56:19	0.01	NEGATIVE	2016-12-31	5.15218
QFN	Q00853	2011								2011-01-17	0.03	NEGATIVE	2016-12-31	5.9589
QFN	Q00854	2014								2014-01-17	0	NEGATIVE	2016-12-31	2.95616
QFN	Q00855	2014								2014-09-04	0.06	NEGATIVE	2016-12-31	2.32603
QFN	Q00856	2010								2010-07-26	0.73	POSITIVE	2016-12-31	6.43836
QFN	Q00857	2013		1	Borderline negative	Borderline-positive				2013-03-19	0.31	NEGATIVE	2016-12-31	3.78904
QFN	Q00857	2013	49	2						2013-05-07	0.69	POSITIVE
QFN	Q00858	2014								2014-08-19	0.1	NEGATIVE	2016-12-31	2.36986
QFN	Q00859	2010								2010-12-28	0.11	NEGATIVE	2016-12-31	6.0137
QFN	Q00860	2012								2012-08-21	0.21	NEGATIVE	2016-12-31	4.36438
QFN	Q00861	2011								2011-07-27	0.22	NEGATIVE	2016-12-31	5.43562
QFN	Q00862	2013								2013-03-26	0	NEGATIVE	2016-12-31	3.76986
QFN	Q00863	2014								2014-04-24		INDETERMINATE	2016-12-31	2.69041
QFN	Q00864	2014								2014-12-10	2.2	POSITIVE	2016-12-31	2.06027
QFN	Q00865	2010								2010-05-11	-0.05	NEGATIVE	2016-12-31	6.64658
QFN	Q00866	2010								2010-07-12	0	NEGATIVE	2016-12-31	6.47671
QFN	Q00867	2011								2011-03-24 10:18:11	0	NEGATIVE	2016-12-31	5.77691
QFN	Q00868	2012								2012-11-13 15:13:21	0	NEGATIVE	2016-12-31	4.13251
QFN	Q00869	2009								2009-07-23	0	NEGATIVE	2016-12-31	7.44658
QFN	Q00870	2009								2009-12-04	0.67	POSITIVE	2016-12-31	7.07945
QFN	Q00871	2011								2011-04-12	0	NEGATIVE	2016-12-31	5.72603
QFN	Q00872	2010								2010-06-21	0	NEGATIVE	2016-12-31	6.53425
QFN	Q00873	2012								2012-03-19	0	NEGATIVE	2016-12-31	4.78904
QFN	Q00874	2012								2012-09-05	0	NEGATIVE	2016-12-31	4.32329
QFN	Q00875	2014								2014-11-06		INDETERMINATE	2016-12-31	2.15342
QFN	Q00876	2012								2012-04-23	0	NEGATIVE	2016-12-31	4.69315
QFN	Q00877	2014								2014-03-28	1.1	POSITIVE	2016-12-31	2.76438
QFN	Q00878	2011								2011-07-04 10:23:51	1.9	POSITIVE	2016-12-31	5.49744
QFN	Q00879	2010								2010-02-18	0	NEGATIVE	2016-12-31	6.87123
QFN	Q00880	2011								2011-10-11		INDETERMINATE	2016-12-31	5.2274
QFN	Q00881	2013								2013-05-20	0.11	NEGATIVE	2016-12-31	3.61918
QFN	Q00882	2014								2014-09-12	0	NEGATIVE	2016-12-31	2.30411
QFN	Q00883	2013								2013-11-25	0.08	NEGATIVE	2016-12-31	3.10137
QFN	Q00884	2010								2010-02-15	2.19	POSITIVE	2016-12-31	6.87945
QFN	Q00885	2014								2014-03-17	0	NEGATIVE	2016-12-31	2.79452
QFN	Q00886	2014								2014-06-11		INDETERMINATE	2016-12-31	2.5589
QFT	Q00887	2014								2014-10-02	0.05	NEGATIVE	2016-12-31	2.24932
QFN	Q00888	2014								2014-12-10	0	NEGATIVE	2016-12-31	2.06027
QFN	Q00889	2012		1	Indeterminate	Indeterminate	Negative			2012-09-18		INDETERMINATE	2016-12-31	4.28767
QFN	Q00889	2012	9	2						2012-09-27		INDETERMINATE
QFN	Q00889	2012	39	3						2012-11-05	0	NEGATIVE
QFN	Q00890	2009								2009-05-16		INDETERMINATE	2016-12-31	7.63288
QFN	Q00891	2010								2010-09-21	-0.02	NEGATIVE	2016-12-31	6.28219
QFN	Q00892	2013		1	Indeterminate	Borderline-negative				2013-12-04		INDETERMINATE	2016-12-31	3.07671
QFN	Q00892	2013	6	2						2013-12-10	0.27	NEGATIVE
QFN	Q00893	2013								2013-07-16	10	POSITIVE	2016-12-31	3.46301
QFN	Q00894	2011								2011-02-23	0.09	NEGATIVE	2016-12-31	5.85753
QFN	Q00895	2010								2010-04-28	0	NEGATIVE	2016-12-31	6.68219
QFN	Q00896	2010		1	Negative	Borderline-positive				2010-11-15	0.03	NEGATIVE	2016-12-31	6.13151	2012-03-06	477	d. in 91 to 730 days
QFN	Q00896	2012	480	2						2012-03-09	0.46	POSITIVE
QFN	Q00897	2014								2014-05-14	0	NEGATIVE	2016-12-31	2.63562
QFN	Q00898	2014								2014-07-10	0	NEGATIVE	2016-12-31	2.47945
QFN	Q00899	2014								2014-05-22	0	NEGATIVE	2016-12-31	2.6137
QFN	Q00900	2014								2014-09-02	0	NEGATIVE	2016-12-31	2.33151
QFN	Q00901	2013								2013-05-24	0	NEGATIVE	2016-12-31	3.60822
QFN	Q00902	2012		1	Negative	Negative				2012-03-02	0.03	NEGATIVE	2016-12-31	4.83562
QFN	Q00902	2013	368	2						2013-03-05	0.03	NEGATIVE
QFN	Q00903	2013								2013-07-17	10	POSITIVE	2016-12-31	3.46027
QFN	Q00904	2009								2009-04-23	-0.01	NEGATIVE	2016-12-31	7.69589
QFN	Q00905	2009								2009-10-29	0.06	NEGATIVE	2016-12-31	7.17808
QFN	Q00906	2014								2014-03-03	6.2	POSITIVE	2016-12-31	2.83288
QFN	Q00907	2009								2009-05-06	0.26	NEGATIVE	2016-12-31	7.66027
QFN	Q00908	2014								2014-12-04		INDETERMINATE	2016-12-31	2.07671
QFN	Q00909	2011								2011-09-13	0.12	NEGATIVE	2016-12-31	5.30411
QFN	Q00910	2014		1	Indeterminate	Indeterminate				2014-10-29		INDETERMINATE	2016-12-31	2.17534
QFN	Q00910	2014	15	2						2014-11-13		INDETERMINATE
QFN	Q00911	2014								2014-10-03	0.05	NEGATIVE	2016-12-31	2.24658
QFN	Q00912	2009								2009-11-05	-0.04	NEGATIVE	2016-12-31	7.1589
QFN	Q00913	2011								2011-08-15	0.58	POSITIVE	2016-12-31	5.38356
QFN	Q00914	2011								2011-01-13 11:00:20	0.01	NEGATIVE	2016-12-31	5.96861
QFN	Q00915	2014								2014-03-11	0	NEGATIVE	2016-12-31	2.81096
QFN	Q00916	2012		1	Borderline positive	Borderline-positive				2012-10-26	0.35	POSITIVE	2016-12-31	4.18356
QFN	Q00916	2012	20	2						2012-11-15	0.88	POSITIVE
QFN	Q00917	2011								2011-02-17	0.01	NEGATIVE	2016-12-31	5.87397
QFN	Q00918	2009								2009-12-10	0.01	NEGATIVE	2016-12-31	7.06301
QFN	Q00919	2013		1	Borderline positive	Borderline-positive				2013-01-31	0.83	POSITIVE	2016-12-31	3.91781
QFN	Q00919	2013	216	2						2013-09-04	0.91	POSITIVE
QFN	Q00920	2011								2011-06-28	0.01	NEGATIVE	2016-12-31	5.51507
QFN	Q00921	2012								2012-12-07	0	NEGATIVE	2016-12-31	4.06849
QFN	Q00922	2012								2012-08-20	0	NEGATIVE	2016-12-31	4.36712
QFN	Q00923	2013								2013-12-18	0.02	NEGATIVE	2016-12-31	3.03836
QFN	Q00924	2013								2013-09-18	0.14	NEGATIVE	2016-12-31	3.28767
QFN	Q00925	2013								2013-11-06	0.05	NEGATIVE	2016-12-31	3.15342
QFN	Q00926	2012		1	Negative	Negative				2012-05-17	0.12	NEGATIVE	2016-12-31	4.6274	2000-04-26	-4404	a. earlier
QFN	Q00926	2012	32	2						2012-06-18	0.11	NEGATIVE
QFN	Q00927	2013		1	Negative	Negative				2013-08-06	0.11	NEGATIVE	2016-12-31	3.40548
QFN	Q00927	2014	302	2						2014-06-04	0.03	NEGATIVE
QFN	Q00928	2013								2013-11-27 11:29:24	0.03	NEGATIVE	2016-12-31	3.09458
QFN	Q00929	2011								2011-04-13	0.01	NEGATIVE	2016-12-31	5.72329
QFN	Q00930	2011								2011-03-07	0.01	NEGATIVE	2016-12-31	5.82466
QFN	Q00931	2011								2011-07-18	10	POSITIVE	2016-12-31	5.46027
QFN	Q00932	2014								2014-03-05	6.4	POSITIVE	2016-12-31	2.8274
QFN	Q00933	2013								2013-08-06	0.01	NEGATIVE	2016-12-31	3.40548
QFN	Q00934	2014								2014-05-12	10	POSITIVE	2016-12-31	2.6411	2016-02-09	638	d. in 91 to 730 days
QFN	Q00935	2009								2009-04-07	0.87	POSITIVE	2016-12-31	7.73973
QFN	Q00936	2012								2012-09-26	0	NEGATIVE	2016-12-31	4.26575
QFN	Q00937	2010								2010-03-17		INDETERMINATE	2016-12-31	6.79726
QFN	Q00938	2014								2014-04-17	0	NEGATIVE	2016-12-31	2.70959
QFN	Q00939	2011								2011-11-07	0.02	NEGATIVE	2016-12-31	5.15342
QFN	Q00940	2012								2012-12-20 14:21:30		INDETERMINATE	2016-12-31	4.03124
QFN	Q00941	2011								2011-10-05	0.05	NEGATIVE	2016-12-31	5.24384
QFN	Q00942	2011								2011-03-11 10:13:32	0.01	NEGATIVE	2016-12-31	5.81253
QFN	Q00943	2014								2014-04-08	0.31	NEGATIVE	2016-12-31	2.73425
QFN	Q00944	2012								2012-07-13	0.04	NEGATIVE	2016-12-31	4.47123
QFN	Q00945	2011								2011-04-07	0.09	NEGATIVE	2016-12-31	5.73973
QFN	Q00946	2014								2014-07-24	0.02	NEGATIVE	2016-12-31	2.4411
QFN	Q00947	2014								2014-09-27		INDETERMINATE	2016-12-31	2.26301
QFN	Q00948	2012								2012-01-03	10	POSITIVE	2016-12-31	4.99726
QFN	Q00949	2012								2012-06-26	0.01	NEGATIVE	2016-12-31	4.51781
QFN	Q00950	2011								2011-08-02	0.01	NEGATIVE	2016-12-31	5.41918
QFN	Q00951	2010								2010-03-02	0.04	NEGATIVE	2016-12-31	6.83836
QFN	Q00952	2013								2013-04-18	0	NEGATIVE	2016-12-31	3.70685
QFN	Q00953	2014								2014-07-30	0.02	NEGATIVE	2016-12-31	2.42466
QFN	Q00954	2012								2012-03-27 15:07:41	0.1	NEGATIVE	2016-12-31	4.7654
QFN	Q00955	2011								2011-02-02 14:02:49	0.05	NEGATIVE	2016-12-31	5.91346
QFN	Q00956	2013								2013-09-16	0.2	NEGATIVE	2016-12-31	3.29315
QFN	Q00957	2014								2014-07-09	0	NEGATIVE	2016-12-31	2.48219
QFN	Q00958	2013								2013-10-29	0.01	NEGATIVE	2016-12-31	3.17534
QFN	Q00959	2013								2013-04-05	0	NEGATIVE	2016-12-31	3.74247
QFN	Q00960	2013								2013-12-13	0.07	NEGATIVE	2016-12-31	3.05205
QFN	Q00961	2014								2014-12-22	0	NEGATIVE	2016-12-31	2.0274
QFN	Q00962	2014		1	Borderline positive	Negative				2014-03-21	0.45	POSITIVE	2016-12-31	2.78356
QFN	Q00962	2014	60	2						2014-05-20	0.17	NEGATIVE
QFN	Q00963	2012		1	Indeterminate	Negative				2012-11-23		INDETERMINATE	2016-12-31	4.10685
QFN	Q00963	2012	4	2						2012-11-27	0.01	NEGATIVE
QFN	Q00964	2010								2010-04-06	0.02	NEGATIVE	2016-12-31	6.74247
QFN	Q00965	2013								2013-08-22	0.04	NEGATIVE	2016-12-31	3.36164
QFN	Q00966	2013								2013-11-11	0	NEGATIVE	2016-12-31	3.13973
QFN	Q00967	2013								2013-11-13	0.09	NEGATIVE	2016-12-31	3.13425
QFN	Q00968	2010								2010-06-21	0	NEGATIVE	2016-12-31	6.53425
QFN	Q00969	2010								2010-10-21	0	NEGATIVE	2016-12-31	6.2
QFN	Q00970	2013		1	Negative	Negative				2013-12-17	0.02	NEGATIVE	2016-12-31	3.0411
QFN	Q00970	2014	37	2						2014-01-23	0.12	NEGATIVE
QFN	Q00971	2012		1	Borderline positive	Positive				2012-08-15	0.82	POSITIVE	2016-12-31	4.38082
QFN	Q00971	2012	14	2						2012-08-29	3.6	POSITIVE
QFN	Q00972	2014								2014-01-07	0.62	POSITIVE	2016-12-31	2.98356	2010-10-15	-1180	a. earlier
QFN	Q00973	2011								2011-01-19 15:36:56	-0.02	NEGATIVE	2016-12-31	5.95164
QFN	Q00974	2014		1	Indeterminate	Indeterminate				2014-06-04		INDETERMINATE	2016-12-31	2.57808
QFN	Q00974	2014	14	2						2014-06-18		INDETERMINATE
QFN	Q00975	2013								2013-05-02	0	NEGATIVE	2016-12-31	3.66849
QFN	Q00976	2013								2013-10-23	0	NEGATIVE	2016-12-31	3.19178
QFN	Q00977	2011								2011-02-07	0	NEGATIVE	2016-12-31	5.90137
QFN	Q00978	2014								2014-07-10	0	NEGATIVE	2016-12-31	2.47945
QFN	Q00979	2013		1	Negative	Negative				2013-09-20	0.01	NEGATIVE	2016-12-31	3.28219
QFN	Q00979	2013	60	2						2013-11-19	0	NEGATIVE
QFN	Q00980	2013								2013-03-27	0.06	NEGATIVE	2016-12-31	3.76712
QFN	Q00981	2012								2012-07-17	0.01	NEGATIVE	2016-12-31	4.46027
QFN	Q00982	2014								2014-03-05	0.01	NEGATIVE	2016-12-31	2.8274
QFN	Q00983	2012								2012-05-31	0	NEGATIVE	2016-12-31	4.58904
QFN	Q00984	2009								2009-04-14		INDETERMINATE	2016-12-31	7.72055
QFN	Q00985	2012								2012-11-20	0.07	NEGATIVE	2016-12-31	4.11507
QFN	Q00986	2011								2011-02-08	0.09	NEGATIVE	2016-12-31	5.89863
QFN	Q00987	2011								2011-07-11	0.14	NEGATIVE	2016-12-31	5.47945
QFN	Q00988	2012								2012-07-19 10:24:38	-0.01	NEGATIVE	2016-12-31	4.45361
QFN	Q00989	2014								2014-09-29		INDETERMINATE	2016-12-31	2.25753
QFN	Q00990	2014								2014-11-03	0.01	NEGATIVE	2016-12-31	2.16164
QFN	Q00991	2013								2013-12-19	0.05	NEGATIVE	2016-12-31	3.03562
QFN	Q00992	2014								2014-06-17	0	NEGATIVE	2016-12-31	2.54247
QFN	Q00993	2014		1	Indeterminate	Indeterminate				2014-06-18		INDETERMINATE	2016-12-31	2.53973
QFN	Q00993	2014	3	2						2014-06-21		INDETERMINATE
QFN	Q00994	2011								2011-09-09	0.02	NEGATIVE	2016-12-31	5.31507
QFN	Q00995	2014								2014-11-07	0	NEGATIVE	2016-12-31	2.15068
QFN	Q00996	2013								2013-07-22	0	NEGATIVE	2016-12-31	3.44658
QFN	Q00997	2009								2009-09-08	0	NEGATIVE	2016-12-31	7.31781
QFN	Q00998	2011								2011-03-11 10:08:39	-0.04	NEGATIVE	2016-12-31	5.81254
QFN	Q00999	2012								2012-04-10	0	NEGATIVE	2016-12-31	4.72877
QFN	Q01000	2013								2013-06-23	1.3	POSITIVE	2016-12-31	3.52603	2013-06-25	2	b. in -7 to 30 days
QFN	Q01001	2010								2010-02-08	0.02	NEGATIVE	2016-12-31	6.89863
QFN	Q01002	2009								2009-12-02		INDETERMINATE	2016-12-31	7.08493
QFN	Q01003	2013		1	Negative	Negative				2013-01-09	0.03	NEGATIVE	2016-12-31	3.97808
QFN	Q01003	2013	54	2						2013-03-04	0	NEGATIVE
QFN	Q01004	2014								2014-01-27	10	POSITIVE	2016-12-31	2.92877
QFN	Q01005	2012								2012-03-21	0	NEGATIVE	2016-12-31	4.78356
QFN	Q01006	2013								2013-01-08	0	NEGATIVE	2016-12-31	3.98082
QFN	Q01007	2012								2012-05-16		INDETERMINATE	2016-12-31	4.63014
QFN	Q01008	2014								2014-01-16		INDETERMINATE	2016-12-31	2.9589
QFN	Q01009	2013								2013-08-14	0.09	NEGATIVE	2016-12-31	3.38356
QFN	Q01010	2010								2010-12-15	0.79	POSITIVE	2016-12-31	6.04932
QFN	Q01011	2013								2013-01-10	3.1	POSITIVE	2016-12-31	3.97534
QFN	Q01012	2013								2013-03-26	1.8	POSITIVE	2016-12-31	3.76986
QFN	Q01013	2013								2013-12-03	0	NEGATIVE	2016-12-31	3.07945
QFN	Q01014	2013								2013-01-17	0	NEGATIVE	2016-12-31	3.95616
QFN	Q01015	2014								2014-10-08		INDETERMINATE	2016-12-31	2.23288
QFN	Q01016	2012								2012-02-06	0	NEGATIVE	2016-12-31	4.90411
QFN	Q01017	2010								2010-04-15	0.01	NEGATIVE	2016-12-31	6.71781
QFN	Q01018	2014								2014-10-20		INDETERMINATE	2016-12-31	2.2
QFN	Q01019	2012								2012-03-23	1	POSITIVE	2016-12-31	4.77808
QFN	Q01020	2010		1	Negative	Negative				2010-09-16	0.08	NEGATIVE	2016-12-31	6.29589
QFN	Q01020	2010	90	2						2010-12-15	0.02	NEGATIVE
QFN	Q01021	2010								2010-07-22	0	NEGATIVE	2016-12-31	6.44932
QFN	Q01022	2012								2012-07-09	0	NEGATIVE	2016-12-31	4.48219
QFN	Q01023	2009								2009-12-14	0	NEGATIVE	2016-12-31	7.05205
QFN	Q01024	2013								2013-06-14	0.04	NEGATIVE	2016-12-31	3.55068
QFN	Q01025	2014								2014-02-26	4.53	POSITIVE	2016-12-31	2.84658
QFN	Q01026	2011								2011-01-20 16:15:21	0	NEGATIVE	2016-12-31	5.94883
QFN	Q01027	2010								2010-11-08	-0.04	NEGATIVE	2016-12-31	6.15068
QFN	Q01028	2009								2009-01-12	0.23	NEGATIVE	2016-12-31	7.9726
QFN	Q01029	2010								2010-11-08	7.2	POSITIVE	2016-12-31	6.15068
QFN	Q01030	2011								2011-12-06	0	NEGATIVE	2016-12-31	5.07397
QFN	Q01031	2012								2012-12-13	0	NEGATIVE	2016-12-31	4.05205
QFN	Q01032	2012								2012-05-14	0	NEGATIVE	2016-12-31	4.63562
QFN	Q01033	2013								2013-10-15	0.05	NEGATIVE	2016-12-31	3.2137
QFN	Q01034	2013								2013-03-25	0.03	NEGATIVE	2016-12-31	3.7726
QFN	Q01035	2013								2013-07-17	0.2	NEGATIVE	2016-12-31	3.46027
QFN	Q01036	2010								2010-05-17	1.85	POSITIVE	2016-12-31	6.63014	2010-06-02	16	b. in -7 to 30 days
QFN	Q01037	2012								2012-09-06	0	NEGATIVE	2016-12-31	4.32055
QFN	Q01038	2013								2013-02-23		INDETERMINATE	2016-12-31	3.85479
QFN	Q01039	2011								2011-08-08	0.04	NEGATIVE	2016-12-31	5.40274
QFN	Q01040	2012								2012-04-26	0	NEGATIVE	2016-12-31	4.68493
QFN	Q01041	2010								2010-11-01	0.01	NEGATIVE	2016-12-31	6.16986
QFN	Q01042	2013								2013-06-25	0	NEGATIVE	2016-12-31	3.52055
QFN	Q01043	2012								2012-04-04 15:13:52	0.01	NEGATIVE	2016-12-31	4.74347
QFN	Q01044	2012								2012-12-12	0.03	NEGATIVE	2016-12-31	4.05479
QFN	Q01045	2013								2013-12-16	1.7	POSITIVE	2016-12-31	3.04384
QFN	Q01046	2014								2014-10-30		INDETERMINATE	2016-12-31	2.1726
QFN	Q01047	2014								2014-11-26	0	NEGATIVE	2016-12-31	2.09863
QFN	Q01048	2013		1	Borderline positive	Indeterminate				2013-12-17	0.42	POSITIVE	2016-12-31	3.0411
QFN	Q01048	2014	34	2						2014-01-20		INDETERMINATE
QFN	Q01049	2013								2013-04-15	4.6	POSITIVE	2016-12-31	3.71507
QFN	Q01050	2013								2013-01-08	0.03	NEGATIVE	2016-12-31	3.98082
QFN	Q01051	2010								2010-10-20	0	NEGATIVE	2016-12-31	6.20274
QFN	Q01052	2009								2009-07-29	0.56	POSITIVE	2016-12-31	7.43014	1993-04-28	-5936	a. earlier
QFN	Q01053	2009								2009-04-15	-0.01	NEGATIVE	2016-12-31	7.71781
QFN	Q01054	2010								2010-04-19	0.01	NEGATIVE	2016-12-31	6.70685
QFN	Q01055	2009								2009-12-17	0	NEGATIVE	2016-12-31	7.04384
QFN	Q01056	2012								2012-09-27		INDETERMINATE	2016-12-31	4.26301
QFN	Q01057	2012								2012-02-13	0	NEGATIVE	2016-12-31	4.88493
QFN	Q01058	2010								2010-05-03	-0.24	NEGATIVE	2016-12-31	6.66849
QFN	Q01059	2013		1	Borderline positive	Positive				2013-10-18	0.7	POSITIVE	2016-12-31	3.20548
QFN	Q01059	2013	33	2						2013-11-20	1.4	POSITIVE
QFN	Q01060	2012								2012-03-02	0	NEGATIVE	2016-12-31	4.83562
QFN	Q01061	2012								2012-03-30	0	NEGATIVE	2016-12-31	4.7589
QFN	Q01062	2014								2014-10-09	0	NEGATIVE	2016-12-31	2.23014
QFN	Q01063	2009								2009-10-26	0.19	NEGATIVE	2016-12-31	7.1863
QFN	Q01064	2013								2013-11-06	0.02	NEGATIVE	2016-12-31	3.15342
QFN	Q01065	2009								2009-08-25	137	POSITIVE	2016-12-31	7.35616	2009-12-22	119	d. in 91 to 730 days
QFN	Q01066	2012								2012-08-29	0	NEGATIVE	2016-12-31	4.34247
QFN	Q01067	2012								2012-11-28	0.05	NEGATIVE	2016-12-31	4.09315
QFN	Q01068	2011								2011-04-19	10	POSITIVE	2016-12-31	5.70685
QFN	Q01069	2010								2010-02-15	0.98	POSITIVE	2016-12-31	6.87945
QFN	Q01070	2013								2013-10-23	0.24	NEGATIVE	2016-12-31	3.19178
QFN	Q01071	2014								2014-05-14	0	NEGATIVE	2016-12-31	2.63562
QFN	Q01072	2009								2009-04-24	0.13	NEGATIVE	2016-12-31	7.69315
QFN	Q01073	2013								2013-12-18		INDETERMINATE	2016-12-31	3.03836
QFN	Q01074	2010								2010-12-21	0.39	POSITIVE	2016-12-31	6.03288
QFN	Q01075	2012		1	Indeterminate	Negative				2012-09-24		INDETERMINATE	2016-12-31	4.27123
QFN	Q01075	2012	31	2						2012-10-25	0.11	NEGATIVE
QFN	Q01076	2013								2013-01-08	0	NEGATIVE	2016-12-31	3.98082
QFN	Q01077	2009								2009-07-30	2.5	POSITIVE	2016-12-31	7.4274
QFN	Q01078	2011								2011-04-14	0.01	NEGATIVE	2016-12-31	5.72055
QFN	Q01079	2012								2012-05-14	0.02	NEGATIVE	2016-12-31	4.63562
QFN	Q01080	2011								2011-08-01	0.02	NEGATIVE	2016-12-31	5.42192
QFN	Q01081	2011								2011-08-03 14:46:11	10	POSITIVE	2016-12-31	5.41475
QFN	Q01082	2012								2012-03-07	0.04	NEGATIVE	2016-12-31	4.82192
QFN	Q01083	2012								2012-02-27 14:33:30		INDETERMINATE	2016-12-31	4.84491
QFN	Q01084	2014		1	Negative	Negative				2014-03-13	0.02	NEGATIVE	2016-12-31	2.80548
QFN	Q01084	2014	278	2						2014-12-16	0	NEGATIVE
QFN	Q01085	2012								2012-02-14		INDETERMINATE	2016-12-31	4.88219
QFN	Q01086	2012		1	Negative	Indeterminate				2012-10-29	0.03	NEGATIVE	2016-12-31	4.17534
QFN	Q01086	2013	388	2						2013-11-21		INDETERMINATE
QFN	Q01087	2013								2013-01-02	0.09	NEGATIVE	2016-12-31	3.99726
QFN	Q01088	2013		1	Indeterminate	Negative				2013-02-13		INDETERMINATE	2016-12-31	3.88219
QFN	Q01088	2013	29	2						2013-03-14	0	NEGATIVE
QFN	Q01089	2011								2011-10-03	0.01	NEGATIVE	2016-12-31	5.24932
QFN	Q01090	2013								2013-03-11	0	NEGATIVE	2016-12-31	3.81096
QFN	Q01091	2013								2013-02-26	0.58	POSITIVE	2016-12-31	3.84658
QFN	Q01092	2009								2009-09-09	0	NEGATIVE	2016-12-31	7.31507
QFN	Q01093	2012								2012-05-23	0.01	NEGATIVE	2016-12-31	4.61096
QFN	Q01094	2012								2012-11-12	0	NEGATIVE	2016-12-31	4.13699
QFN	Q01095	2011								2011-01-24 15:30:53	0.03	NEGATIVE	2016-12-31	5.93795
QFN	Q01096	2009								2009-10-29	-0.01	NEGATIVE	2016-12-31	7.17808
QFN	Q01097	2011								2011-08-22	-0.12	NEGATIVE	2016-12-31	5.36438
QFN	Q01098	2010								2010-06-01	0.05	NEGATIVE	2016-12-31	6.58904
QFN	Q01099	2010		1	Borderline positive	Negative				2010-02-01	0.61	POSITIVE	2016-12-31	6.91781
QFN	Q01099	2010	106	2						2010-05-18	0.18	NEGATIVE
QFN	Q01100	2011								2011-09-14	0	NEGATIVE	2016-12-31	5.30137
QFN	Q01101	2011								2011-08-09 10:14:12	-0.01	NEGATIVE	2016-12-31	5.39883
QFN	Q01102	2014								2014-06-02	0	NEGATIVE	2016-12-31	2.58356
QFN	Q01103	2011								2011-10-25	0	NEGATIVE	2016-12-31	5.18904
QFN	Q01104	2011								2011-01-10	0	NEGATIVE	2016-12-31	5.97808
QFN	Q01105	2009								2009-07-17	1.3	POSITIVE	2016-12-31	7.46301
QFN	Q01106	2011								2011-09-01		INDETERMINATE	2016-12-31	5.33699
QFN	Q01107	2011		1	Negative	Negative				2011-12-21	0	NEGATIVE	2016-12-31	5.03288
QFN	Q01107	2012	61	2						2012-02-20	0.03	NEGATIVE
QFN	Q01108	2011								2011-09-19 15:39:11	0.02	NEGATIVE	2016-12-31	5.28588
QFN	Q01109	2012								2012-08-28	0	NEGATIVE	2016-12-31	4.34521
QFN	Q01110	2011		1	Negative	Negative				2011-12-22	0	NEGATIVE	2016-12-31	5.03014
QFN	Q01110	2012	61	2						2012-02-21	0	NEGATIVE
QFN	Q01111	2014								2014-03-11	0.01	NEGATIVE	2016-12-31	2.81096
QFN	Q01112	2012		1	Negative	Negative				2012-10-10	0.01	NEGATIVE	2016-12-31	4.2274
QFN	Q01112	2012	2	2						2012-10-12	0.01	NEGATIVE
QFN	Q01113	2012								2012-03-01 10:54:27	0.01	NEGATIVE	2016-12-31	4.83711
QFN	Q01114	2010								2010-03-03	0.01	NEGATIVE	2016-12-31	6.83562
QFN	Q01115	2011								2011-11-29	2.8	POSITIVE	2016-12-31	5.09315
QFN	Q01116	2012								2012-04-02 15:15:27	0.06	NEGATIVE	2016-12-31	4.74894
QFN	Q01117	2013								2013-10-07	0	NEGATIVE	2016-12-31	3.23562
QFN	Q01118	2012								2012-09-20	0.02	NEGATIVE	2016-12-31	4.28219
QFN	Q01119	2010								2010-05-14	0	NEGATIVE	2016-12-31	6.63836
QFN	Q01120	2010								2010-11-17	0.11	NEGATIVE	2016-12-31	6.12603
QFN	Q01121	2013								2013-05-07	0	NEGATIVE	2016-12-31	3.65479
QFN	Q01122	2011								2011-02-28 13:20:44	0.05	NEGATIVE	2016-12-31	5.84231
QFN	Q01123	2012		1	Indeterminate	Negative				2012-12-11		INDETERMINATE	2016-12-31	4.05753
QFN	Q01123	2012	9	2						2012-12-20	0.08	NEGATIVE
QFN	Q01124	2009		1	Indeterminate	Negative				2009-06-03		INDETERMINATE	2016-12-31	7.58356
QFN	Q01124	2011	596	2						2011-01-19 15:35:49	-0.01	NEGATIVE
QFN	Q01125	2012								2012-04-18	0.04	NEGATIVE	2016-12-31	4.70685
QFN	Q01126	2011								2011-09-29	0.02	NEGATIVE	2016-12-31	5.26027
QFN	Q01127	2010								2010-07-21	0.03	NEGATIVE	2016-12-31	6.45205
QFN	Q01128	2011								2011-08-11	1.9	POSITIVE	2016-12-31	5.39452
QFN	Q01129	2010								2010-05-03	0.01	NEGATIVE	2016-12-31	6.66849
QFN	Q01130	2011								2011-05-02	10	POSITIVE	2016-12-31	5.67123
QFN	Q01131	2011		1	Negative	Negative				2011-10-26	0.03	NEGATIVE	2016-12-31	5.1863
QFN	Q01131	2014	1146	2						2014-12-15	0	NEGATIVE
QFN	Q01132	2012								2012-01-09	0.09	NEGATIVE	2016-12-31	4.98082
QFN	Q01133	2013								2013-09-16	0	NEGATIVE	2016-12-31	3.29315
QFN	Q01134	2009								2009-05-19	0.01	NEGATIVE	2016-12-31	7.62466
QFN	Q01135	2014								2014-07-31	0.11	NEGATIVE	2016-12-31	2.42192
QFN	Q01136	2013								2013-02-13 10:38:02	0.01	NEGATIVE	2016-12-31	3.88098
QFN	Q01137	2009								2009-04-16	0	NEGATIVE	2016-12-31	7.71507
QFN	Q01138	2013								2013-11-11	0	NEGATIVE	2016-12-31	3.13973
QFN	Q01139	2014		1	Indeterminate	Negative				2014-01-15		INDETERMINATE	2016-12-31	2.96164
QFN	Q01139	2014	26	2						2014-02-10	0	NEGATIVE
QFN	Q01140	2010								2010-10-21	0.01	NEGATIVE	2016-12-31	6.2
QFN	Q01141	2012								2012-01-04	10	POSITIVE	2016-12-31	4.99452
QFN	Q01142	2014								2014-10-23	0.01	NEGATIVE	2016-12-31	2.19178
QFN	Q01143	2014								2014-05-07	0.32	NEGATIVE	2016-12-31	2.65479
QFN	Q01144	2011								2011-05-30	0.07	NEGATIVE	2016-12-31	5.59452
QFN	Q01145	2011								2011-01-19 15:41:38	-0.32	NEGATIVE	2016-12-31	5.95163
QFN	Q01146	2012								2012-07-03	0	NEGATIVE	2016-12-31	4.49863
QFN	Q01147	2013								2013-06-13	10	POSITIVE	2016-12-31	3.55342
QFN	Q01148	2013								2013-05-13	0	NEGATIVE	2016-12-31	3.63836
QFN	Q01149	2010								2010-08-18	0.03	NEGATIVE	2016-12-31	6.37534
QFN	Q01150	2010								2010-01-21	0	NEGATIVE	2016-12-31	6.94795
QFN	Q01151	2014								2014-07-15	0	NEGATIVE	2016-12-31	2.46575
QFN	Q01152	2011								2011-06-20	2	POSITIVE	2016-12-31	5.53699
QFN	Q01153	2014								2014-09-29	0	NEGATIVE	2016-12-31	2.25753
QFN	Q01154	2013								2013-07-02	0	NEGATIVE	2016-12-31	3.50137
QFN	Q01155	2012								2012-01-24	0	NEGATIVE	2016-12-31	4.93973
QFN	Q01156	2009		1	Negative	Negative				2009-12-29	0	NEGATIVE	2016-12-31	7.01096
QFN	Q01156	2014	1654	2						2014-07-10	0	NEGATIVE
QFN	Q01157	2010								2010-03-17	0.08	NEGATIVE	2016-12-31	6.79726
QFN	Q01158	2013								2013-06-26	2.8	POSITIVE	2016-12-31	3.51781
QFN	Q01159	2011								2011-11-23	2.1	POSITIVE	2016-12-31	5.10959	2011-11-23	0	b. in -7 to 30 days
QFN	Q01160	2013								2013-04-03	0.02	NEGATIVE	2016-12-31	3.74795
QFN	Q01161	2014								2014-09-08		INDETERMINATE	2016-12-31	2.31507
QFN	Q01162	2014								2014-12-03	0.09	NEGATIVE	2016-12-31	2.07945
QFN	Q01163	2013								2013-02-19	0.06	NEGATIVE	2016-12-31	3.86575
QFN	Q01164	2011								2011-05-24 09:55:40	0.02	NEGATIVE	2016-12-31	5.60983
QFN	Q01165	2013								2013-09-17 09:41:21	0.01	NEGATIVE	2016-12-31	3.2893
QFN	Q01166	2012								2012-04-25	0.05	NEGATIVE	2016-12-31	4.68767
QFN	Q01167	2011								2011-05-17	0	NEGATIVE	2016-12-31	5.63014
QFN	Q01168	2014								2014-07-08	0	NEGATIVE	2016-12-31	2.48493
QFN	Q01169	2014								2014-03-12	0	NEGATIVE	2016-12-31	2.80822
QFN	Q01170	2012		1	Negative	Negative				2012-07-05 14:19:51	0.11	NEGATIVE	2016-12-31	4.49151
QFN	Q01170	2012	103	2						2012-10-16 15:20:49	0.02	NEGATIVE
QFN	Q01171	2014								2014-06-12	0	NEGATIVE	2016-12-31	2.55616
QFN	Q01172	2013								2013-08-27	0	NEGATIVE	2016-12-31	3.34795
QFN	Q01173	2011								2011-08-30	1.4	POSITIVE	2016-12-31	5.34247
QFN	Q01174	2014								2014-08-08	0	NEGATIVE	2016-12-31	2.4
QFN	Q01175	2012								2012-04-02	0.21	NEGATIVE	2016-12-31	4.75068	2012-06-15	74	c. in 31 to 90 days
QFN	Q01176	2012								2012-04-03	0	NEGATIVE	2016-12-31	4.74795
QFN	Q01177	2013								2013-02-26	0.06	NEGATIVE	2016-12-31	3.84658
QFN	Q01178	2012								2012-02-27	0.04	NEGATIVE	2016-12-31	4.84658
QFN	Q01179	2014								2014-05-13	0.02	NEGATIVE	2016-12-31	2.63836
QFN	Q01180	2013		1	Negative	Negative				2013-07-01	0	NEGATIVE	2016-12-31	3.50411
QFN	Q01180	2013	7	2						2013-07-08	0.02	NEGATIVE
QFN	Q01181	2013								2013-06-26	0.08	NEGATIVE	2016-12-31	3.51781
QFN	Q01182	2014								2014-03-27		INDETERMINATE	2016-12-31	2.76712
QFN	Q01183	2013								2013-06-12	0	NEGATIVE	2016-12-31	3.55616
QFN	Q01184	2012		1	Borderline negative	Negative				2012-07-09	0.25	NEGATIVE	2016-12-31	4.48219
QFN	Q01184	2012	16	2						2012-07-25	0.14	NEGATIVE
QFN	Q01185	2010								2010-02-01	0	NEGATIVE	2016-12-31	6.91781
QFN	Q01186	2011		1	Borderline positive	Borderline-positive				2011-05-23	0.54	POSITIVE	2016-12-31	5.6137
QFN	Q01186	2011	3	2						2011-05-26	0.55	POSITIVE
QFN	Q01187	2012								2012-03-06	0.08	NEGATIVE	2016-12-31	4.82466
QFN	Q01188	2012								2012-11-26	0	NEGATIVE	2016-12-31	4.09863
QFN	Q01189	2012								2012-07-03 15:06:56	0.01	NEGATIVE	2016-12-31	4.4969
QFN	Q01190	2013								2013-07-15	0.09	NEGATIVE	2016-12-31	3.46575
QFN	Q01191	2014								2014-03-19	0	NEGATIVE	2016-12-31	2.78904
QFN	Q01192	2011								2011-01-04 15:26:27	0	NEGATIVE	2016-12-31	5.99276
QFT	Q01193	2014								2014-05-22	0.01	NEGATIVE	2016-12-31	2.6137
QFN	Q01194	2010								2010-03-15	0.08	NEGATIVE	2016-12-31	6.80274
QFN	Q01195	2009								2009-10-21	0	NEGATIVE	2016-12-31	7.2
QFN	Q01196	2013								2013-09-11	0	NEGATIVE	2016-12-31	3.30685
QFN	Q01197	2013								2013-03-05	0	NEGATIVE	2016-12-31	3.8274
QFN	Q01198	2012								2012-05-29	0	NEGATIVE	2016-12-31	4.59452
QFN	Q01199	2012								2012-08-09	0	NEGATIVE	2016-12-31	4.39726
QFN	Q01200	2011								2011-01-31	0.01	NEGATIVE	2016-12-31	5.92055
QFN	Q01201	2013								2013-03-26	0.02	NEGATIVE	2016-12-31	3.76986
QFN	Q01202	2013								2013-06-24	0.03	NEGATIVE	2016-12-31	3.52329
QFN	Q01203	2012								2012-12-17	0	NEGATIVE	2016-12-31	4.0411
QFN	Q01204	2011								2011-09-19		INDETERMINATE	2016-12-31	5.28767
QFN	Q01205	2013								2013-02-11	0	NEGATIVE	2016-12-31	3.88767
QFN	Q01206	2014								2014-07-31	0.05	NEGATIVE	2016-12-31	2.42192
QFN	Q01207	2014								2014-12-10	0.03	NEGATIVE	2016-12-31	2.06027
QFN	Q01208	2009								2009-02-19	0.21	NEGATIVE	2016-12-31	7.86849	1995-01-16	-5148	a. earlier
QFN	Q01209	2013								2013-02-14 10:23:46	0.06	NEGATIVE	2016-12-31	3.87827
QFN	Q01210	2014		1	Negative	Negative				2014-06-18	0	NEGATIVE	2016-12-31	2.53973
QFN	Q01210	2014	65	2						2014-08-22	0	NEGATIVE
QFN	Q01211	2013								2013-06-13	0	NEGATIVE	2016-12-31	3.55342
QFN	Q01212	2013		1	Indeterminate	Indeterminate				2013-10-30		INDETERMINATE	2016-12-31	3.1726
QFN	Q01212	2013	5	2						2013-11-04		INDETERMINATE
QFN	Q01213	2014								2014-06-03	0	NEGATIVE	2016-12-31	2.58082
QFN	Q01214	2013								2013-08-15	0	NEGATIVE	2016-12-31	3.38082
QFN	Q01215	2009								2009-11-30	10	POSITIVE	2016-12-31	7.09041
QFN	Q01216	2011		1	Borderline positive	Negative				2011-07-26	0.42	POSITIVE	2016-12-31	5.43836
QFN	Q01216	2011	13	2						2011-08-08	0.07	NEGATIVE
QFN	Q01217	2013								2013-08-20	0	NEGATIVE	2016-12-31	3.36712
QFN	Q01218	2009								2009-12-17	0	NEGATIVE	2016-12-31	7.04384
QFN	Q01219	2013								2013-03-20	0	NEGATIVE	2016-12-31	3.7863
QFN	Q01220	2011								2011-02-17 15:19:20		INDETERMINATE	2016-12-31	5.87222
QFN	Q01221	2009								2009-06-22	0.75	POSITIVE	2016-12-31	7.53151
QFN	Q01222	2014								2014-12-03	0	NEGATIVE	2016-12-31	2.07945
QFN	Q01223	2013								2013-12-09	0	NEGATIVE	2016-12-31	3.06301
QFN	Q01224	2011								2011-11-15	0	NEGATIVE	2016-12-31	5.13151
QFN	Q01225	2010								2010-11-23	1.41	POSITIVE	2016-12-31	6.10959
QFN	Q01226	2011								2011-05-04	0.06	NEGATIVE	2016-12-31	5.66575
QFN	Q01227	2009								2009-02-18	0.41	POSITIVE	2016-12-31	7.87123
QFN	Q01228	2010								2010-04-13	-0.01	NEGATIVE	2016-12-31	6.72329
QFN	Q01229	2013								2013-08-01	0	NEGATIVE	2016-12-31	3.41918
QFN	Q01230	2014								2014-04-03	0.3	NEGATIVE	2016-12-31	2.74795
QFN	Q01231	2013								2013-11-11	8.7	POSITIVE	2016-12-31	3.13973
QFN	Q01232	2011								2011-06-20	0	NEGATIVE	2016-12-31	5.53699
QFN	Q01233	2013								2013-10-25	0.02	NEGATIVE	2016-12-31	3.1863
QFN	Q01234	2011								2011-10-11 09:05:06	3.5	POSITIVE	2016-12-31	5.22636
QFN	Q01235	2012								2012-12-13	0	NEGATIVE	2016-12-31	4.05205
QFN	Q01236	2012								2012-07-04	4.7	POSITIVE	2016-12-31	4.49589
QFN	Q01237	2013								2013-04-09	0	NEGATIVE	2016-12-31	3.73151
QFN	Q01238	2013								2013-03-28	0	NEGATIVE	2016-12-31	3.76438
QFN	Q01239	2014								2014-05-28	0.03	NEGATIVE	2016-12-31	2.59726
QFN	Q01240	2012								2012-08-15	0.17	NEGATIVE	2016-12-31	4.38082
QFN	Q01241	2010								2010-01-05	0	NEGATIVE	2016-12-31	6.99178
QFN	Q01242	2012								2012-12-18	0.4	POSITIVE	2016-12-31	4.03836
QFN	Q01243	2014								2014-04-16	0.01	NEGATIVE	2016-12-31	2.71233
QFN	Q01244	2011								2011-02-15 14:55:26	0.06	NEGATIVE	2016-12-31	5.87775
QFN	Q01245	2013								2013-04-15	0.02	NEGATIVE	2016-12-31	3.71507
QFN	Q01246	2009								2009-01-08	1.1	POSITIVE	2016-12-31	7.98356
QFN	Q01247	2011								2011-01-10	0.08	NEGATIVE	2016-12-31	5.97808
QFN	Q01248	2013								2013-01-21	0	NEGATIVE	2016-12-31	3.94521
QFN	Q01249	2013								2013-05-14	0.06	NEGATIVE	2016-12-31	3.63562
QFN	Q01250	2012								2012-10-15 09:56:36	-0.01	NEGATIVE	2016-12-31	4.21256
QFN	Q01251	2012								2012-03-13	0.04	NEGATIVE	2016-12-31	4.80548
QFN	Q01252	2012								2012-04-23	0.12	NEGATIVE	2016-12-31	4.69315
QFN	Q01253	2012								2012-04-24	0	NEGATIVE	2016-12-31	4.69041
QFN	Q01254	2010								2010-12-06	0.09	NEGATIVE	2016-12-31	6.07397
QFN	Q01255	2012								2012-11-15	0.02	NEGATIVE	2016-12-31	4.12877
QFN	Q01256	2014		1	Indeterminate	Indeterminate				2014-04-07		INDETERMINATE	2016-12-31	2.73699	2016-08-04	850	e. > 2 years later
QFN	Q01256	2014	16	2						2014-04-23		INDETERMINATE
QFN	Q01257	2011		1	Borderline positive	Borderline-negative				2011-08-03	0.68	POSITIVE	2016-12-31	5.41644
QFN	Q01257	2011	21	2						2011-08-24	0.32	NEGATIVE
QFN	Q01258	2012								2012-06-13	1.6	POSITIVE	2016-12-31	4.55342
QFN	Q01259	2012								2012-08-15 15:05:17		INDETERMINATE	2016-12-31	4.3791
QFN	Q01260	2013		1	Negative	Negative				2013-08-09	0.01	NEGATIVE	2016-12-31	3.39726
QFN	Q01260	2013	49	2						2013-09-27	0.07	NEGATIVE
QFN	Q01261	2013								2013-12-18	0.01	NEGATIVE	2016-12-31	3.03836
QFN	Q01262	2011								2011-04-04	0	NEGATIVE	2016-12-31	5.74795
QFN	Q01263	2010								2010-04-29		INDETERMINATE	2016-12-31	6.67945
QFN	Q01264	2012								2012-03-08	0	NEGATIVE	2016-12-31	4.81918
QFN	Q01265	2014								2014-06-13	0	NEGATIVE	2016-12-31	2.55342
QFN	Q01266	2009								2009-11-18	0.66	POSITIVE	2016-12-31	7.12329
QFN	Q01267	2013								2013-09-10	0	NEGATIVE	2016-12-31	3.30959
QFN	Q01268	2014								2014-03-28	0.42	POSITIVE	2016-12-31	2.76438
QFN	Q01269	2012								2012-02-10	0	NEGATIVE	2016-12-31	4.89315
QFN	Q01270	2009								2009-10-07	9.64	POSITIVE	2016-12-31	7.23836	2009-12-07	61	c. in 31 to 90 days
QFN	Q01271	2010								2010-11-08	0.04	NEGATIVE	2016-12-31	6.15068
QFN	Q01272	2012								2012-12-19	0	NEGATIVE	2016-12-31	4.03562
QFN	Q01273	2013								2013-01-22	0.12	NEGATIVE	2016-12-31	3.94247
QFN	Q01274	2014								2014-04-04	0.02	NEGATIVE	2016-12-31	2.74521
QFN	Q01275	2011		1	Indeterminate	Indeterminate				2011-03-29 15:23:06		INDETERMINATE	2016-12-31	5.76263
QFN	Q01275	2011	141	2						2011-08-18		INDETERMINATE
QFN	Q01276	2012								2012-07-17	0	NEGATIVE	2016-12-31	4.46027
QFN	Q01277	2014								2014-01-07	0.01	NEGATIVE	2016-12-31	2.98356
QFN	Q01278	2010								2010-11-09	0	NEGATIVE	2016-12-31	6.14795
QFN	Q01279	2013								2013-07-18	0	NEGATIVE	2016-12-31	3.45753
QFN	Q01280	2013								2013-06-24	0	NEGATIVE	2016-12-31	3.52329
QFN	Q01281	2014		1	Negative	Negative				2014-06-11	0.01	NEGATIVE	2016-12-31	2.5589
QFN	Q01281	2014	89	2						2014-09-08	0	NEGATIVE
QFN	Q01282	2012								2012-07-25	0.05	NEGATIVE	2016-12-31	4.43836
QFN	Q01283	2013								2013-01-02	0.01	NEGATIVE	2016-12-31	3.99726
QFN	Q01284	2009								2009-03-23	0	NEGATIVE	2016-12-31	7.78082
QFN	Q01285	2010								2010-05-05	0	NEGATIVE	2016-12-31	6.66301
QFN	Q01286	2011								2011-08-04	0	NEGATIVE	2016-12-31	5.4137
QFN	Q01287	2013								2013-10-10	0	NEGATIVE	2016-12-31	3.2274
QFN	Q01288	2011		1	Negative	Negative				2011-12-20	0	NEGATIVE	2016-12-31	5.03562
QFN	Q01288	2012	57	2						2012-02-15	0	NEGATIVE
QFN	Q01289	2009								2009-07-01	0	NEGATIVE	2016-12-31	7.50685
QFN	Q01290	2013								2013-09-20		INDETERMINATE	2016-12-31	3.28219
QFN	Q01291	2014								2014-02-21	0	NEGATIVE	2016-12-31	2.86027	2014-02-26	5	b. in -7 to 30 days
QFN	Q01292	2013								2013-05-30	10	POSITIVE	2016-12-31	3.59178
QFN	Q01293	2010								2010-02-24		INDETERMINATE	2016-12-31	6.85479
QFN	Q01294	2013								2013-12-12	0	NEGATIVE	2016-12-31	3.05479
QFN	Q01295	2014								2014-11-04	0	NEGATIVE	2016-12-31	2.1589
QFN	Q01296	2012								2012-10-08	1.1	POSITIVE	2016-12-31	4.23288
QFN	Q01297	2014		1	Indeterminate	Negative				2014-08-04		INDETERMINATE	2016-12-31	2.41096
QFN	Q01297	2014	10	2						2014-08-14	0	NEGATIVE
QFN	Q01298	2013								2013-07-30	10	POSITIVE	2016-12-31	3.42466
QFN	Q01299	2011								2011-11-09	0.01	NEGATIVE	2016-12-31	5.14795
QFN	Q01300	2012		1	Negative	Negative				2012-07-16	0	NEGATIVE	2016-12-31	4.46301
QFN	Q01300	2012	120	2						2012-11-13	0	NEGATIVE
QFN	Q01301	2012		1	Negative	Negative				2012-11-21	0	NEGATIVE	2016-12-31	4.11233
QFN	Q01301	2013	62	2						2013-01-22	0	NEGATIVE
QFN	Q01302	2009								2009-05-08	0	NEGATIVE	2016-12-31	7.65479
QFN	Q01303	2014								2014-06-04		INDETERMINATE	2016-12-31	2.57808
QFN	Q01304	2009								2009-11-03	0	NEGATIVE	2016-12-31	7.16438
QFN	Q01305	2012								2012-10-31	0	NEGATIVE	2016-12-31	4.16986
QFN	Q01306	2014								2014-07-28	0	NEGATIVE	2016-12-31	2.43014
QFN	Q01307	2014								2014-05-07	0.8	POSITIVE	2016-12-31	2.65479
QFN	Q01308	2012								2012-09-13	0	NEGATIVE	2016-12-31	4.30137
QFN	Q01309	2013		1	Negative	Negative				2013-05-14	0	NEGATIVE	2016-12-31	3.63562
QFN	Q01309	2013	36	2						2013-06-19	0.01	NEGATIVE
QFN	Q01310	2014								2014-01-29	0	NEGATIVE	2016-12-31	2.92329
QFN	Q01311	2014								2014-06-24	0.5	POSITIVE	2016-12-31	2.52329
QFN	Q01312	2014								2014-06-23	0	NEGATIVE	2016-12-31	2.52603
QFN	Q01313	2014								2014-05-20	0.05	NEGATIVE	2016-12-31	2.61918
QFN	Q01314	2013								2013-02-14	0	NEGATIVE	2016-12-31	3.87945
QFN	Q01315	2011								2011-07-13	0.08	NEGATIVE	2016-12-31	5.47397
QFN	Q01316	2010								2010-12-06	0	NEGATIVE	2016-12-31	6.07397
QFN	Q01317	2010								2010-12-06		INDETERMINATE	2016-12-31	6.07397	2004-04-09	-2432	a. earlier
QFN	Q01318	2012								2012-10-01	6.3	POSITIVE	2016-12-31	4.25205
QFN	Q01319	2012								2012-11-28	0.09	NEGATIVE	2016-12-31	4.09315
QFN	Q01320	2011								2011-04-27 08:55:41	2.4	POSITIVE	2016-12-31	5.68391
QFN	Q01321	2011		1	Negative	Negative				2011-11-14	0.01	NEGATIVE	2016-12-31	5.13425
QFN	Q01321	2012	170	2						2012-05-02	0.02	NEGATIVE
QFN	Q01322	2014								2014-12-02	0.09	NEGATIVE	2016-12-31	2.08219
QFN	Q01323	2014								2014-12-02	0	NEGATIVE	2016-12-31	2.08219
QFN	Q01324	2011								2011-12-21	0.01	NEGATIVE	2016-12-31	5.03288
QFN	Q01325	2012								2012-11-19	0	NEGATIVE	2016-12-31	4.11781
QFN	Q01326	2014								2014-07-16		INDETERMINATE	2016-12-31	2.46301
QFN	Q01327	2014								2014-05-20	0	NEGATIVE	2016-12-31	2.61918
QFN	Q01328	2010								2010-08-16	0	NEGATIVE	2016-12-31	6.38082
QFN	Q01329	2010								2010-05-11	0	NEGATIVE	2016-12-31	6.64658
QFN	Q01330	2011								2011-08-12	-0.07	NEGATIVE	2016-12-31	5.39178
QFN	Q01331	2014								2014-03-21	1.6	POSITIVE	2016-12-31	2.78356	2014-04-30	40	c. in 31 to 90 days
QFN	Q01332	2014		1	Indeterminate	Indeterminate				2014-10-13		INDETERMINATE	2016-12-31	2.21918
QFN	Q01332	2014	2	2						2014-10-15		INDETERMINATE
QFN	Q01333	2014								2014-03-09		INDETERMINATE	2016-12-31	2.81644	2014-03-13	4	b. in -7 to 30 days
QFN	Q01334	2012								2012-09-19	0	NEGATIVE	2016-12-31	4.28493
QFN	Q01335	2014								2014-06-04	0	NEGATIVE	2016-12-31	2.57808
QFN	Q01336	2014								2014-06-26	1.8	POSITIVE	2016-12-31	2.51781
QFN	Q01337	2014								2014-09-30	0.25	NEGATIVE	2016-12-31	2.25479
QFN	Q01338	2014								2014-02-18		INDETERMINATE	2016-12-31	2.86849
QFN	Q01339	2010		1	Negative	Negative				2010-02-22	0	NEGATIVE	2016-12-31	6.86027
QFN	Q01339	2013	1068	2						2013-01-25	0.09	NEGATIVE
QFN	Q01340	2012								2012-09-06 12:40:55	0.01	NEGATIVE	2016-12-31	4.3191
QFN	Q01341	2011								2011-05-02	0.03	NEGATIVE	2016-12-31	5.67123
QFN	Q01342	2013								2013-06-17	0	NEGATIVE	2016-12-31	3.54247
QFN	Q01343	2013								2013-07-08	0	NEGATIVE	2016-12-31	3.48493
QFN	Q01344	2014		1	Indeterminate	Indeterminate				2014-07-14		INDETERMINATE	2016-12-31	2.46849
QFN	Q01344	2014	3	2						2014-07-17		INDETERMINATE
QFN	Q01345	2010								2010-04-26	0.35	POSITIVE	2016-12-31	6.68767
QFN	Q01346	2009								2009-04-16	0	NEGATIVE	2016-12-31	7.71507
QFN	Q01347	2014								2014-02-17	0.19	NEGATIVE	2016-12-31	2.87123
QFN	Q01348	2013								2013-06-25	0.07	NEGATIVE	2016-12-31	3.52055
QFN	Q01349	2014								2014-02-25	0	NEGATIVE	2016-12-31	2.84932
QFN	Q01350	2013								2013-06-07	0.07	NEGATIVE	2016-12-31	3.56986	2013-06-18	11	b. in -7 to 30 days
QFN	Q01351	2010								2010-08-24	0	NEGATIVE	2016-12-31	6.3589
QFN	Q01352	2014								2014-05-12	0.02	NEGATIVE	2016-12-31	2.6411
QFN	Q01353	2009								2009-06-26	-0.28	NEGATIVE	2016-12-31	7.52055
QFN	Q01354	2012		1	Indeterminate	Indeterminate				2012-11-23		INDETERMINATE	2016-12-31	4.10685
QFN	Q01354	2012	10	2						2012-12-03		INDETERMINATE
QFN	Q01355	2010								2010-04-12		INDETERMINATE	2016-12-31	6.72603
QFN	Q01356	2014								2014-05-12	0	NEGATIVE	2016-12-31	2.6411
QFN	Q01357	2013								2013-04-09	0	NEGATIVE	2016-12-31	3.73151
QFN	Q01358	2011								2011-09-07	0.01	NEGATIVE	2016-12-31	5.32055
QFN	Q01359	2010								2010-02-15	0	NEGATIVE	2016-12-31	6.87945
QFN	Q01360	2013								2013-11-19	3.5	POSITIVE	2016-12-31	3.11781
QFN	Q01361	2014								2014-01-17	0.24	NEGATIVE	2016-12-31	2.95616
QFN	Q01362	2012								2012-09-14	0	NEGATIVE	2016-12-31	4.29863
QFN	Q01363	2012								2012-07-05	0	NEGATIVE	2016-12-31	4.49315
QFN	Q01364	2011								2011-09-13	0	NEGATIVE	2016-12-31	5.30411
QFN	Q01365	2012								2012-07-04	0.03	NEGATIVE	2016-12-31	4.49589
QFN	Q01366	2011								2011-10-26	0.52	POSITIVE	2016-12-31	5.1863
QFN	Q01367	2010								2010-02-09	0.02	NEGATIVE	2016-12-31	6.89589
QFN	Q01368	2013								2013-03-05	0.22	NEGATIVE	2016-12-31	3.8274
QFN	Q01369	2014								2014-11-07	0	NEGATIVE	2016-12-31	2.15068
QFN	Q01370	2014								2014-06-23	0	NEGATIVE	2016-12-31	2.52603
QFN	Q01371	2011								2011-11-07 14:17:56	0.02	NEGATIVE	2016-12-31	5.15179
QFN	Q01372	2010								2010-08-16	2.4	POSITIVE	2016-12-31	6.38082	2010-08-13	-3	b. in -7 to 30 days
QFN	Q01373	2011								2011-06-23	0	NEGATIVE	2016-12-31	5.52877
QFN	Q01374	2014								2014-08-08	0.03	NEGATIVE	2016-12-31	2.4
QFN	Q01375	2013		1	Borderline negative	Negative				2013-02-18	0.27	NEGATIVE	2016-12-31	3.86849
QFN	Q01375	2013	7	2						2013-02-25	0.07	NEGATIVE
QFN	Q01376	2011								2011-02-08 14:29:18	3.1	POSITIVE	2016-12-31	5.89698
QFN	Q01377	2011								2011-02-23	0.05	NEGATIVE	2016-12-31	5.85753
QFN	Q01378	2013								2013-03-27	0.06	NEGATIVE	2016-12-31	3.76712
QFN	Q01379	2014								2014-06-16		INDETERMINATE	2016-12-31	2.54521
QFN	Q01380	2014								2014-06-25	0	NEGATIVE	2016-12-31	2.52055
QFN	Q01381	2014								2014-11-21	0.39	POSITIVE	2016-12-31	2.11233
QFN	Q01382	2013								2013-04-25	0.08	NEGATIVE	2016-12-31	3.68767
QFN	Q01383	2013								2013-09-05	0	NEGATIVE	2016-12-31	3.32329
QFN	Q01384	2013								2013-09-12	0.01	NEGATIVE	2016-12-31	3.30411
QFN	Q01385	2011								2011-07-05	-0.01	NEGATIVE	2016-12-31	5.49589
QFN	Q01386	2011		1	Indeterminate	Indeterminate				2011-01-24		INDETERMINATE	2016-12-31	5.93973
QFN	Q01386	2011	14	2						2011-02-07		INDETERMINATE
QFN	Q01387	2014								2014-07-01	0	NEGATIVE	2016-12-31	2.50411
QFN	Q01388	2013								2013-09-11	0.16	NEGATIVE	2016-12-31	3.30685
QFN	Q01389	2014								2014-07-23		INDETERMINATE	2016-12-31	2.44384
QFN	Q01390	2014								2014-01-20	0.01	NEGATIVE	2016-12-31	2.94795
QFN	Q01391	2012								2012-08-21	0	NEGATIVE	2016-12-31	4.36438
QFN	Q01392	2012								2012-12-19		INDETERMINATE	2016-12-31	4.03562
QFN	Q01393	2011		1	Positive	Positive				2011-11-08	1.2	POSITIVE	2016-12-31	5.15068	2014-08-28	1024	e. > 2 years later
QFN	Q01393	2014	1024	2						2014-08-28	1.2	POSITIVE
QFN	Q01394	2013								2013-10-18	0	NEGATIVE	2016-12-31	3.20548
QFN	Q01395	2014								2014-05-15	10	POSITIVE	2016-12-31	2.63288
QFN	Q01396	2014								2014-07-10	0.2	NEGATIVE	2016-12-31	2.47945
QFN	Q01397	2014								2014-11-24	0	NEGATIVE	2016-12-31	2.10411
QFN	Q01398	2013		1	Negative	Negative				2013-04-18	0	NEGATIVE	2016-12-31	3.70685
QFN	Q01398	2014	587	2						2014-11-26	0	NEGATIVE
QFN	Q01399	2009								2009-03-27	10	POSITIVE	2016-12-31	7.76986
QFN	Q01400	2010								2010-03-08	-0.01	NEGATIVE	2016-12-31	6.82192
QFN	Q01401	2013								2013-11-14	0	NEGATIVE	2016-12-31	3.13151
QFN	Q01402	2014								2014-07-09	0.19	NEGATIVE	2016-12-31	2.48219
QFN	Q01403	2009								2009-09-14	0	NEGATIVE	2016-12-31	7.30137
QFN	Q01404	2014								2014-10-22	0	NEGATIVE	2016-12-31	2.19452
QFN	Q01405	2014								2014-07-03	0.07	NEGATIVE	2016-12-31	2.49863
QFN	Q01406	2011								2011-10-26	0.17	NEGATIVE	2016-12-31	5.1863
QFN	Q01407	2011								2011-08-23	0	NEGATIVE	2016-12-31	5.36164
QFN	Q01408	2014								2014-03-27	0.04	NEGATIVE	2016-12-31	2.76712
QFN	Q01409	2014								2014-02-14		INDETERMINATE	2016-12-31	2.87945
QFN	Q01410	2010								2010-11-08	0	NEGATIVE	2016-12-31	6.15068
QFN	Q01411	2011								2011-09-05	0.42	POSITIVE	2016-12-31	5.32603	2007-08-20	-1477	a. earlier
QFN	Q01412	2013								2013-09-13	0	NEGATIVE	2016-12-31	3.30137
QFN	Q01413	2014								2014-11-06	0.04	NEGATIVE	2016-12-31	2.15342
QFN	Q01414	2013								2013-11-21	0	NEGATIVE	2016-12-31	3.11233
QFN	Q01415	2012								2012-07-16	0.03	NEGATIVE	2016-12-31	4.46301
QFN	Q01416	2013								2013-11-01	3.2	POSITIVE	2016-12-31	3.16712
QFN	Q01417	2014		1	Borderline positive	Negative				2014-02-11	0.45	POSITIVE	2016-12-31	2.88767
QFN	Q01417	2014	49	2						2014-04-01	0	NEGATIVE
QFN	Q01418	2013								2013-04-26	0.02	NEGATIVE	2016-12-31	3.68493
QFN	Q01419	2014								2014-11-12	0.02	NEGATIVE	2016-12-31	2.13699
QFN	Q01420	2010								2010-02-16	0	NEGATIVE	2016-12-31	6.87671
QFN	Q01421	2011								2011-06-14	0.44	POSITIVE	2016-12-31	5.55342
QFN	Q01422	2010								2010-06-01	0.03	NEGATIVE	2016-12-31	6.58904
QFN	Q01423	2013								2013-12-09	3.9	POSITIVE	2016-12-31	3.06301
QFN	Q01424	2009								2009-01-12	2.12	POSITIVE	2016-12-31	7.9726	2008-11-21	-52	a. earlier
QFN	Q01425	2012								2012-09-26	0.01	NEGATIVE	2016-12-31	4.26575
QFN	Q01426	2013								2013-04-10 10:25:43	9.33	POSITIVE	2016-12-31	3.72758
QFN	Q01427	2010								2010-11-26	0	NEGATIVE	2016-12-31	6.10137
QFN	Q01428	2011								2011-06-27	0.01	NEGATIVE	2016-12-31	5.51781
QFN	Q01429	2013								2013-07-03	0.01	NEGATIVE	2016-12-31	3.49863
QFN	Q01430	2013								2013-01-24	0.07	NEGATIVE	2016-12-31	3.93699
QFN	Q01431	2012								2012-07-17	0.01	NEGATIVE	2016-12-31	4.46027
QFN	Q01432	2013								2013-11-06	0	NEGATIVE	2016-12-31	3.15342
QFN	Q01433	2013								2013-02-15	0.02	NEGATIVE	2016-12-31	3.87671
QFN	Q01434	2009								2009-09-01	-0.25	NEGATIVE	2016-12-31	7.33699
QFN	Q01435	2010								2010-11-02	10	POSITIVE	2016-12-31	6.16712
QFN	Q01436	2011								2011-04-04	0.01	NEGATIVE	2016-12-31	5.74795
QFN	Q01437	2011								2011-05-02	1	POSITIVE	2016-12-31	5.67123
QFN	Q01438	2014								2014-11-19	0.01	NEGATIVE	2016-12-31	2.11781
QFN	Q01439	2013								2013-05-20	0.11	NEGATIVE	2016-12-31	3.61918
QFN	Q01440	2014								2014-01-20	0.04	NEGATIVE	2016-12-31	2.94795
QFN	Q01441	2009								2009-09-29	0	NEGATIVE	2016-12-31	7.26027
QFN	Q01442	2014								2014-09-15		INDETERMINATE	2016-12-31	2.29589
QFN	Q01443	2009								2009-01-20	0.29	NEGATIVE	2016-12-31	7.95068
QFN	Q01444	2012								2012-07-26	0.03	NEGATIVE	2016-12-31	4.43562
QFN	Q01445	2011								2011-11-09	10	POSITIVE	2016-12-31	5.14795
QFN	Q01446	2012								2012-10-08	0.03	NEGATIVE	2016-12-31	4.23288
QFN	Q01447	2011								2011-04-18 10:25:14	0.01	NEGATIVE	2016-12-31	5.7084
QFN	Q01448	2012		1	Negative	Negative				2012-04-16	0.16	NEGATIVE	2016-12-31	4.71233
QFN	Q01448	2014	963	2						2014-12-05	0.01	NEGATIVE
QFN	Q01449	2012								2012-09-11	0	NEGATIVE	2016-12-31	4.30685
QFN	Q01450	2010								2010-03-16	-0.01	NEGATIVE	2016-12-31	6.8
QFN	Q01451	2013								2013-04-23	0.03	NEGATIVE	2016-12-31	3.69315
QFN	Q01452	2013								2013-10-24	0	NEGATIVE	2016-12-31	3.18904
QFN	Q01453	2014								2014-05-20	0.02	NEGATIVE	2016-12-31	2.61918
QFN	Q01454	2010								2010-05-12	10	POSITIVE	2016-12-31	6.64384
QFN	Q01455	2012								2012-12-18	0	NEGATIVE	2016-12-31	4.03836
QFN	Q01456	2014								2014-02-25	0	NEGATIVE	2016-12-31	2.84932
QFN	Q01457	2014								2014-02-25		INDETERMINATE	2016-12-31	2.84932
QFN	Q01458	2013								2013-10-15	0	NEGATIVE	2016-12-31	3.2137
QFN	Q01459	2012								2012-01-31	0.05	NEGATIVE	2016-12-31	4.92055
QFN	Q01460	2014								2014-03-19		INDETERMINATE	2016-12-31	2.78904
QFN	Q01461	2010								2010-04-14	0.01	NEGATIVE	2016-12-31	6.72055
QFN	Q01462	2012								2012-09-19 15:54:11	0.01	NEGATIVE	2016-12-31	4.28312
QFN	Q01463	2010								2010-05-31	0.38	POSITIVE	2016-12-31	6.59178
QFN	Q01464	2014								2014-02-17	10	POSITIVE	2016-12-31	2.87123
QFN	Q01465	2014								2014-11-11	10	POSITIVE	2016-12-31	2.13973
QFN	Q01466	2014								2014-08-14	0	NEGATIVE	2016-12-31	2.38356
QFN	Q01467	2012								2012-01-31	0	NEGATIVE	2016-12-31	4.92055
QFN	Q01468	2014								2014-10-13	0.44	POSITIVE	2016-12-31	2.21918
QFN	Q01469	2014								2014-07-30	0	NEGATIVE	2016-12-31	2.42466
QFN	Q01470	2009								2009-07-27	0.05	NEGATIVE	2016-12-31	7.43562
QFN	Q01471	2012								2012-09-13	0.01	NEGATIVE	2016-12-31	4.30137
QFN	Q01472	2013								2013-06-24	0	NEGATIVE	2016-12-31	3.52329
QFN	Q01473	2011								2011-01-20 16:14:54	-0.07	NEGATIVE	2016-12-31	5.94883
QFN	Q01474	2010								2010-04-30	-0.01	NEGATIVE	2016-12-31	6.67671
QFN	Q01475	2009								2009-10-26	2.67	POSITIVE	2016-12-31	7.1863
QFN	Q01476	2009								2009-06-30	0.28	NEGATIVE	2016-12-31	7.50959
QFN	Q01477	2014								2014-04-02	0.07	NEGATIVE	2016-12-31	2.75068
QFN	Q01478	2009								2009-01-09	0.51	POSITIVE	2016-12-31	7.98082	2000-07-06	-3109	a. earlier
QFN	Q01479	2013								2013-05-16	0.11	NEGATIVE	2016-12-31	3.63014
QFN	Q01480	2012								2012-12-19	0.1	NEGATIVE	2016-12-31	4.03562
QFN	Q01481	2011								2011-06-30	0.06	NEGATIVE	2016-12-31	5.50959
QFN	Q01482	2013								2013-03-04	10	POSITIVE	2016-12-31	3.83014
QFN	Q01483	2014								2014-11-05	0.02	NEGATIVE	2016-12-31	2.15616
QFN	Q01484	2012								2012-03-13 15:17:34	0.89	POSITIVE	2016-12-31	4.80373
QFN	Q01485	2012								2012-03-22	0	NEGATIVE	2016-12-31	4.78082
QFN	Q01486	2014								2014-02-07	0.04	NEGATIVE	2016-12-31	2.89863
QFN	Q01487	2010								2010-09-27	5.7	POSITIVE	2016-12-31	6.26575	2010-09-27	0	b. in -7 to 30 days
QFN	Q01488	2012								2012-05-11	0.01	NEGATIVE	2016-12-31	4.64384
QFN	Q01489	2012								2012-09-07	0.33	NEGATIVE	2016-12-31	4.31781
QFN	Q01490	2011								2011-09-20	0.01	NEGATIVE	2016-12-31	5.28493
QFN	Q01491	2009								2009-04-06	0	NEGATIVE	2016-12-31	7.74247
QFN	Q01492	2011								2011-10-19	0	NEGATIVE	2016-12-31	5.20548
QFN	Q01493	2013								2013-09-19	0	NEGATIVE	2016-12-31	3.28493
QFN	Q01494	2012								2012-07-12	2.2	POSITIVE	2016-12-31	4.47397
QFN	Q01495	2013		1	Negative	Negative				2013-07-04	0.01	NEGATIVE	2016-12-31	3.49589
QFN	Q01495	2013	54	2						2013-08-27	0	NEGATIVE
QFN	Q01496	2013								2013-12-12	0.01	NEGATIVE	2016-12-31	3.05479
QFN	Q01497	2013								2013-12-10	2.2	POSITIVE	2016-12-31	3.06027
QFN	Q01498	2014								2014-09-29	0	NEGATIVE	2016-12-31	2.25753
QFN	Q01499	2013								2013-11-15		INDETERMINATE	2016-12-31	3.12877
QFN	Q01500	2014								2014-03-11	0.09	NEGATIVE	2016-12-31	2.81096
QFN	Q01501	2011								2011-05-18	0.01	NEGATIVE	2016-12-31	5.6274
QFN	Q01502	2013								2013-06-12	0.03	NEGATIVE	2016-12-31	3.55616
QFN	Q01503	2013								2013-10-03 10:15:22	0.01	NEGATIVE	2016-12-31	3.2454
QFN	Q01504	2012								2012-02-14 10:54:00	0.01	NEGATIVE	2016-12-31	4.88095
QFN	Q01505	2013								2013-01-21	0.19	NEGATIVE	2016-12-31	3.94521
QFN	Q01506	2012								2012-07-10	1.8	POSITIVE	2016-12-31	4.47945
QFN	Q01507	2013								2013-05-24	0	NEGATIVE	2016-12-31	3.60822
QFN	Q01508	2011								2011-03-10 15:22:18	0	NEGATIVE	2016-12-31	5.81468
QFN	Q01509	2014								2014-11-24	0	NEGATIVE	2016-12-31	2.10411
QFN	Q01510	2013								2013-02-19	0.01	NEGATIVE	2016-12-31	3.86575
QFN	Q01511	2014								2014-08-12	0.04	NEGATIVE	2016-12-31	2.38904
QFN	Q01512	2010								2010-06-07	0.03	NEGATIVE	2016-12-31	6.5726
QFN	Q01513	2014								2014-01-17	0.1	NEGATIVE	2016-12-31	2.95616
QFN	Q01514	2011								2011-09-19 15:06:41	0.65	POSITIVE	2016-12-31	5.28595
QFN	Q01515	2013								2013-07-15	0	NEGATIVE	2016-12-31	3.46575
QFN	Q01516	2013								2013-09-03	0.01	NEGATIVE	2016-12-31	3.32877
QFN	Q01517	2009								2009-12-16	10	POSITIVE	2016-12-31	7.04658	1989-12-31	-7290	a. earlier
QFN	Q01518	2009								2009-05-26	0	NEGATIVE	2016-12-31	7.60548
QFN	Q01519	2012								2012-09-20	0	NEGATIVE	2016-12-31	4.28219
QFN	Q01520	2010		1	Negative	Indeterminate				2010-10-21	0	NEGATIVE	2016-12-31	6.2
QFN	Q01520	2014	1328	2						2014-06-10		INDETERMINATE
QFN	Q01521	2013								2013-10-24	-0.07	NEGATIVE	2016-12-31	3.18904
QFN	Q01522	2014								2014-04-22	0.01	NEGATIVE	2016-12-31	2.69589
QFN	Q01523	2013		1	Indeterminate	Negative				2013-12-30		INDETERMINATE	2016-12-31	3.00548
QFN	Q01523	2014	9	2						2014-01-08	0.12	NEGATIVE
QFN	Q01524	2014								2014-01-28	0	NEGATIVE	2016-12-31	2.92603
QFN	Q01525	2014		1	Indeterminate	Negative				2014-11-17		INDETERMINATE	2016-12-31	2.12329
QFN	Q01525	2014	21	2						2014-12-08	0.01	NEGATIVE
QFN	Q01526	2010								2010-09-07		INDETERMINATE	2016-12-31	6.32055
QFN	Q01527	2013								2013-11-18	0.38	POSITIVE	2016-12-31	3.12055
QFN	Q01528	2011								2011-10-11 07:43:36	-0.04	NEGATIVE	2016-12-31	5.22652
QFN	Q01529	2014								2014-07-25	0.02	NEGATIVE	2016-12-31	2.43836
QFN	Q01530	2010								2010-10-21	2.2	POSITIVE	2016-12-31	6.2
QFN	Q01531	2014		1	Indeterminate	Negative				2014-10-14		INDETERMINATE	2016-12-31	2.21644
QFN	Q01531	2014	13	2						2014-10-27	0.02	NEGATIVE
QFN	Q01532	2011								2011-12-28 09:05:22	-0.04	NEGATIVE	2016-12-31	5.01266
QFN	Q01533	2014		1	Indeterminate	Negative				2014-08-20		INDETERMINATE	2016-12-31	2.36712
QFN	Q01533	2014	12	2						2014-09-01	0	NEGATIVE
QFN	Q01534	2012								2012-07-25	0.01	NEGATIVE	2016-12-31	4.43836
QFN	Q01535	2009								2009-06-08	0	NEGATIVE	2016-12-31	7.56986
QFN	Q01536	2009								2009-04-07	10	POSITIVE	2016-12-31	7.73973	2009-04-07	0	b. in -7 to 30 days
QFN	Q01537	2012								2012-07-18	0.01	NEGATIVE	2016-12-31	4.45753
QFN	Q01538	2010								2010-08-23	0	NEGATIVE	2016-12-31	6.36164
QFN	Q01539	2013								2013-11-21	0	NEGATIVE	2016-12-31	3.11233
QFN	Q01540	2013								2013-04-11	0.05	NEGATIVE	2016-12-31	3.72603
QFN	Q01541	2009								2009-01-20	0.28	NEGATIVE	2016-12-31	7.95068
QFN	Q01542	2013		1	Negative	Negative				2013-09-17	0	NEGATIVE	2016-12-31	3.29041
QFN	Q01542	2013	62	2						2013-11-18	0.06	NEGATIVE
QFN	Q01543	2013								2013-10-30	0	NEGATIVE	2016-12-31	3.1726
QFN	Q01544	2013								2013-03-14	0.05	NEGATIVE	2016-12-31	3.80274
QFN	Q01545	2014		1	Indeterminate	Indeterminate				2014-03-21		INDETERMINATE	2016-12-31	2.78356
QFN	Q01545	2014	5	2						2014-03-26		INDETERMINATE
QFN	Q01546	2012								2012-07-11	0.3	NEGATIVE	2016-12-31	4.47671
QFN	Q01547	2009								2009-04-23	0	NEGATIVE	2016-12-31	7.69589
QFN	Q01548	2012								2012-03-12 15:07:50	0.03	NEGATIVE	2016-12-31	4.80649
QFN	Q01549	2013								2013-03-01		INDETERMINATE	2016-12-31	3.83836
QFN	Q01550	2013								2013-11-11	2.8	POSITIVE	2016-12-31	3.13973
QFN	Q01551	2013								2013-04-10	0	NEGATIVE	2016-12-31	3.72877
QFN	Q01552	2014								2014-03-05	0.02	NEGATIVE	2016-12-31	2.8274
QFN	Q01553	2013								2013-05-07	0.01	NEGATIVE	2016-12-31	3.65479
QFN	Q01554	2012								2012-09-12 16:23:02	0	NEGATIVE	2016-12-31	4.30224
QFN	Q01555	2009								2009-09-18	0	NEGATIVE	2016-12-31	7.29041
QFN	Q01556	2012								2012-02-02 14:29:41	0.06	NEGATIVE	2016-12-31	4.91341
QFN	Q01557	2011								2011-05-12	0	NEGATIVE	2016-12-31	5.64384
QFN	Q01558	2012								2012-10-01	0.04	NEGATIVE	2016-12-31	4.25205
QFN	Q01559	2009								2009-08-24	0	NEGATIVE	2016-12-31	7.3589
QFN	Q01560	2012								2012-02-21	1	POSITIVE	2016-12-31	4.86301
QFN	Q01561	2012		1	Negative	Negative				2012-10-22	0	NEGATIVE	2016-12-31	4.19452
QFN	Q01561	2014	574	2						2014-05-19	0	NEGATIVE
QFN	Q01562	2012								2012-11-02	0	NEGATIVE	2016-12-31	4.16438
QFN	Q01563	2012								2012-08-27	0.01	NEGATIVE	2016-12-31	4.34795
QFN	Q01564	2010								2010-06-16		INDETERMINATE	2016-12-31	6.54795
QFN	Q01565	2010								2010-10-12	0.11	NEGATIVE	2016-12-31	6.22466
QFN	Q01566	2014								2014-09-08	0	NEGATIVE	2016-12-31	2.31507
QFN	Q01567	2013								2013-08-05	0.01	NEGATIVE	2016-12-31	3.40822
QFN	Q01568	2011		1	Negative	Negative				2011-08-17	0.02	NEGATIVE	2016-12-31	5.37808
QFN	Q01568	2012	371	2						2012-08-22	0	NEGATIVE
QFN	Q01569	2013								2013-10-28	0.17	NEGATIVE	2016-12-31	3.17808
QFN	Q01570	2013								2013-01-07 10:43:55	0.01	NEGATIVE	2016-12-31	3.98234
QFN	Q01571	2014								2014-10-23	0.11	NEGATIVE	2016-12-31	2.19178
QFN	Q01572	2011		1	Borderline positive	Borderline-positive				2011-07-11	0.53	POSITIVE	2016-12-31	5.47945
QFN	Q01572	2013	710	2						2013-06-20	0.4	POSITIVE
QFN	Q01573	2014								2014-11-24	0.13	NEGATIVE	2016-12-31	2.10411
QFN	Q01574	2013								2013-10-30	0.02	NEGATIVE	2016-12-31	3.1726
QFN	Q01575	2012								2012-10-01	0	NEGATIVE	2016-12-31	4.25205
QFN	Q01576	2014								2014-11-06	0	NEGATIVE	2016-12-31	2.15342
QFN	Q01577	2012								2012-02-02	0	NEGATIVE	2016-12-31	4.91507
QFN	Q01578	2013								2013-04-21	0	NEGATIVE	2016-12-31	3.69863
QFN	Q01579	2009		1	Negative	Negative				2009-10-15	0	NEGATIVE	2016-12-31	7.21644
QFN	Q01579	2014	1680	2						2014-05-22	0	NEGATIVE
QFN	Q01580	2013								2013-06-25	1.1	POSITIVE	2016-12-31	3.52055
QFN	Q01581	2009		1	Borderline negative	Negative				2009-10-19	0.27	NEGATIVE	2016-12-31	7.20548
QFN	Q01581	2012	847	2						2012-02-13	0.07	NEGATIVE
QFN	Q01582	2014								2014-09-15	10	POSITIVE	2016-12-31	2.29589
QFN	Q01583	2014								2014-01-20		INDETERMINATE	2016-12-31	2.94795
QFN	Q01584	2014								2014-10-20	0.64	POSITIVE	2016-12-31	2.2
QFN	Q01585	2011		1	Negative	Negative	Negative			2011-02-23	0.01	NEGATIVE	2016-12-31	5.85753
QFN	Q01585	2012	667	2						2012-12-21	0	NEGATIVE
QFN	Q01585	2013	56	3						2013-02-15	0.01	NEGATIVE
QFN	Q01586	2013								2013-03-26	0	NEGATIVE	2016-12-31	3.76986
QFN	Q01587	2012		1	Borderline positive	Negative				2012-10-10	0.46	POSITIVE	2016-12-31	4.2274
QFN	Q01587	2012	54	2						2012-12-03	0.03	NEGATIVE
QFN	Q01588	2014								2014-05-20		INDETERMINATE	2016-12-31	2.61918
QFN	Q01589	2010								2010-06-14	0.03	NEGATIVE	2016-12-31	6.55342
QFN	Q01590	2011								2011-12-20	0.01	NEGATIVE	2016-12-31	5.03562
QFN	Q01591	2014								2014-02-03	0	NEGATIVE	2016-12-31	2.90959
QFN	Q01592	2011								2011-07-19	0	NEGATIVE	2016-12-31	5.45753
QFN	Q01593	2011								2011-03-31	0.01	NEGATIVE	2016-12-31	5.7589
QFN	Q01594	2012								2012-09-11	0	NEGATIVE	2016-12-31	4.30685
QFN	Q01595	2012								2012-05-31	4.3	POSITIVE	2016-12-31	4.58904
QFN	Q01596	2013								2013-10-21	0.95	POSITIVE	2016-12-31	3.19726
QFN	Q01597	2014								2014-06-12	0	NEGATIVE	2016-12-31	2.55616
QFN	Q01598	2013								2013-03-04	0.18	NEGATIVE	2016-12-31	3.83014
QFN	Q01599	2013		1	Indeterminate	Negative				2013-04-03		INDETERMINATE	2016-12-31	3.74795
QFN	Q01599	2013	7	2						2013-04-10	0	NEGATIVE
QFN	Q01600	2012								2012-05-11 15:26:33	-0.12	NEGATIVE	2016-12-31	4.64207
QFN	Q01601	2011								2011-11-08	0.01	NEGATIVE	2016-12-31	5.15068
QFN	Q01602	2014								2014-05-21	2.5	POSITIVE	2016-12-31	2.61644	2014-06-12	22	b. in -7 to 30 days
QFN	Q01603	2011								2011-09-08	0	NEGATIVE	2016-12-31	5.31781
QFN	Q01604	2012								2012-09-13	0	NEGATIVE	2016-12-31	4.30137
QFN	Q01605	2010								2010-05-18	0	NEGATIVE	2016-12-31	6.6274
QFN	Q01606	2010								2010-01-27	0.06	NEGATIVE	2016-12-31	6.93151
QFN	Q01607	2013								2013-01-22	0	NEGATIVE	2016-12-31	3.94247
QFN	Q01608	2013								2013-05-02	2.9	POSITIVE	2016-12-31	3.66849
QFN	Q01609	2013								2013-09-20	0	NEGATIVE	2016-12-31	3.28219
QFN	Q01610	2013								2013-08-09	0.04	NEGATIVE	2016-12-31	3.39726
QFN	Q01611	2013								2013-04-03	0	NEGATIVE	2016-12-31	3.74795
QFN	Q01612	2012								2012-02-07	0	NEGATIVE	2016-12-31	4.90137
QFN	Q01613	2013								2013-11-12	0	NEGATIVE	2016-12-31	3.13699
QFN	Q01614	2013								2013-03-21	0.02	NEGATIVE	2016-12-31	3.78356
QFN	Q01615	2010								2010-10-12	0.82	POSITIVE	2016-12-31	6.22466
QFN	Q01616	2009								2009-01-30	0.97	POSITIVE	2016-12-31	7.92329
QFN	Q01617	2009								2009-07-27	0	NEGATIVE	2016-12-31	7.43562
QFN	Q01618	2013								2013-07-18	0.01	NEGATIVE	2016-12-31	3.45753
QFN	Q01619	2013								2013-01-07	1.7	POSITIVE	2016-12-31	3.98356
QFN	Q01620	2013								2013-12-17	0.01	NEGATIVE	2016-12-31	3.0411
QFN	Q01621	2013								2013-05-21	0	NEGATIVE	2016-12-31	3.61644
QFN	Q01622	2014								2014-03-21	0.97	POSITIVE	2016-12-31	2.78356
QFN	Q01623	2014								2014-03-17	0.02	NEGATIVE	2016-12-31	2.79452
QFN	Q01624	2013		1	Indeterminate	Indeterminate				2013-12-20		INDETERMINATE	2016-12-31	3.03288
QFN	Q01624	2014	31	2						2014-01-20		INDETERMINATE
QFN	Q01625	2010								2010-11-04	0	NEGATIVE	2016-12-31	6.16164
QFN	Q01626	2012		1	Borderline negative	Negative				2012-06-11	0.2	NEGATIVE	2016-12-31	4.5589
QFN	Q01626	2012	4	2						2012-06-15	0.01	NEGATIVE
QFN	Q01627	2011								2011-06-27	0.49	POSITIVE	2016-12-31	5.51781
QFN	Q01628	2012								2012-12-07	0.02	NEGATIVE	2016-12-31	4.06849
QFN	Q01629	2010								2010-02-08	0.34	NEGATIVE	2016-12-31	6.89863
QFN	Q01630	2011								2011-09-26	0.01	NEGATIVE	2016-12-31	5.26849
QFN	Q01631	2014								2014-12-05	0	NEGATIVE	2016-12-31	2.07397
QFN	Q01632	2009								2009-08-17	0.3	NEGATIVE	2016-12-31	7.37808
QFN	Q01633	2014								2014-06-23	0	NEGATIVE	2016-12-31	2.52603
QFN	Q01634	2013								2013-08-28	0.02	NEGATIVE	2016-12-31	3.34521
QFN	Q01635	2014								2014-01-29	0.03	NEGATIVE	2016-12-31	2.92329
QFN	Q01636	2012								2012-09-12	0.07	NEGATIVE	2016-12-31	4.30411
QFN	Q01637	2012		1	Positive	Positive				2012-07-09	4.6	POSITIVE	2016-12-31	4.48219
QFN	Q01637	2013	259	2						2013-03-25	10	POSITIVE
QFN	Q01638	2010		1	Negative	Negative				2010-11-03	0.02	NEGATIVE	2016-12-31	6.16438
QFN	Q01638	2011	293	2						2011-08-23	0.01	NEGATIVE
QFN	Q01639	2013								2013-12-16	0.24	NEGATIVE	2016-12-31	3.04384
QFN	Q01640	2013		1	Negative	Negative				2013-11-18 10:50:18	0.02	NEGATIVE	2016-12-31	3.11931
QFN	Q01640	2014	177	2						2014-05-14	0	NEGATIVE
QFN	Q01641	2010								2010-06-03	0.46	POSITIVE	2016-12-31	6.58356
QFN	Q01642	2013								2013-05-13	0.07	NEGATIVE	2016-12-31	3.63836
QFN	Q01643	2014								2014-08-07	8.5	POSITIVE	2016-12-31	2.40274
QFN	Q01644	2014								2014-03-10		INDETERMINATE	2016-12-31	2.8137
QFN	Q01645	2009								2009-12-14		INDETERMINATE	2016-12-31	7.05205
QFN	Q01646	2014								2014-12-22	10	POSITIVE	2016-12-31	2.0274
QFN	Q01647	2013								2013-04-22	0.12	NEGATIVE	2016-12-31	3.69589
QFN	Q01648	2011								2011-02-10 15:45:08	0	NEGATIVE	2016-12-31	5.89135
QFN	Q01649	2013								2013-03-15 10:13:55	0.02	NEGATIVE	2016-12-31	3.79883
QFN	Q01650	2014								2014-04-25	0.01	NEGATIVE	2016-12-31	2.68767
QFN	Q01651	2012								2012-11-27	0	NEGATIVE	2016-12-31	4.09589
QFN	Q01652	2011								2011-04-06	0	NEGATIVE	2016-12-31	5.74247
QFN	Q01653	2013								2013-08-29	0.18	NEGATIVE	2016-12-31	3.34247
QFN	Q01654	2010								2010-03-08	0	NEGATIVE	2016-12-31	6.82192
QFN	Q01655	2012								2012-10-24 14:32:20	0.01	NEGATIVE	2016-12-31	4.18738
QFN	Q01656	2011								2011-06-30	0.02	NEGATIVE	2016-12-31	5.50959
QFN	Q01657	2012								2012-10-02	0	NEGATIVE	2016-12-31	4.24932
QFN	Q01658	2014								2014-02-10	0.29	NEGATIVE	2016-12-31	2.89041
QFN	Q01659	2014								2014-05-26	0.11	NEGATIVE	2016-12-31	2.60274
QFN	Q01660	2014								2014-04-29	0	NEGATIVE	2016-12-31	2.67671
QFN	Q01661	2013								2013-08-06	0.03	NEGATIVE	2016-12-31	3.40548
QFN	Q01662	2012								2012-08-16	1.9	POSITIVE	2016-12-31	4.37808
QFN	Q01663	2011								2011-12-06 13:59:02	-0.02	NEGATIVE	2016-12-31	5.07238
QFN	Q01664	2009								2009-06-16	1.19	POSITIVE	2016-12-31	7.54795
QFN	Q01665	2013								2013-11-25	0.06	NEGATIVE	2016-12-31	3.10137
QFN	Q01666	2011								2011-02-23	0.01	NEGATIVE	2016-12-31	5.85753
QFN	Q01667	2010								2010-08-02	0.01	NEGATIVE	2016-12-31	6.41918
QFN	Q01668	2011								2011-12-08 10:06:19	0.23	NEGATIVE	2016-12-31	5.06734
QFN	Q01669	2010								2010-02-01	0	NEGATIVE	2016-12-31	6.91781
QFN	Q01670	2010								2010-12-29	0	NEGATIVE	2016-12-31	6.01096
QFN	Q01671	2014								2014-01-08	0.58	POSITIVE	2016-12-31	2.98082
QFN	Q01672	2011								2011-02-16	0	NEGATIVE	2016-12-31	5.87671
QFN	Q01673	2012								2012-02-16	0.33	NEGATIVE	2016-12-31	4.87671
QFN	Q01674	2010								2010-09-29	0	NEGATIVE	2016-12-31	6.26027
QFN	Q01675	2010								2010-11-22	0.11	NEGATIVE	2016-12-31	6.11233
QFN	Q01676	2011								2011-01-03 15:54:08	-0.01	NEGATIVE	2016-12-31	5.99544
QFN	Q01677	2010								2010-02-05	1.2	POSITIVE	2016-12-31	6.90685
QFN	Q01678	2013								2013-04-18	0.07	NEGATIVE	2016-12-31	3.70685
QFN	Q01679	2010								2010-01-21	10	POSITIVE	2016-12-31	6.94795
QFN	Q01680	2010								2010-08-16	0.02	NEGATIVE	2016-12-31	6.38082
QFN	Q01681	2011								2011-10-03	0	NEGATIVE	2016-12-31	5.24932
QFN	Q01682	2013								2013-09-03	0	NEGATIVE	2016-12-31	3.32877
QFN	Q01683	2012								2012-09-24 10:18:09	0.21	NEGATIVE	2016-12-31	4.27006
QFN	Q01684	2014								2014-07-10	0.01	NEGATIVE	2016-12-31	2.47945
QFN	Q01685	2010								2010-07-27	0.05	NEGATIVE	2016-12-31	6.43562
QFN	Q01686	2013								2013-12-02	0.08	NEGATIVE	2016-12-31	3.08219
QFN	Q01687	2011								2011-07-04	0.35	POSITIVE	2016-12-31	5.49863
QFN	Q01688	2014		1	Indeterminate	Indeterminate				2014-02-04		INDETERMINATE	2016-12-31	2.90685
QFN	Q01688	2014	6	2						2014-02-10		INDETERMINATE
QFN	Q01689	2014								2014-02-03	2.89	POSITIVE	2016-12-31	2.90959
QFN	Q01690	2011								2011-05-30	0.03	NEGATIVE	2016-12-31	5.59452
QFN	Q01691	2011								2011-08-08	0	NEGATIVE	2016-12-31	5.40274
QFN	Q01692	2011								2011-07-18	0	NEGATIVE	2016-12-31	5.46027
QFN	Q01693	2013								2013-07-29	0	NEGATIVE	2016-12-31	3.4274
QFN	Q01694	2011								2011-01-04	0.05	NEGATIVE	2016-12-31	5.99452
QFN	Q01695	2011								2011-01-24	0.01	NEGATIVE	2016-12-31	5.93973
QFN	Q01696	2011								2011-09-26 10:56:51	0.02	NEGATIVE	2016-12-31	5.26724
QFN	Q01697	2013								2013-02-25	0.01	NEGATIVE	2016-12-31	3.84932
QFN	Q01698	2009								2009-11-16	0.09	NEGATIVE	2016-12-31	7.12877
QFN	Q01699	2013								2013-12-18	0.3	NEGATIVE	2016-12-31	3.03836
QFN	Q01700	2011		1	Positive	Positive				2011-09-05	1.8	POSITIVE	2016-12-31	5.32603
QFN	Q01700	2011	37	2						2011-10-12	1.4	POSITIVE
QFN	Q01701	2011								2011-04-05	9.76	POSITIVE	2016-12-31	5.74521
QFN	Q01702	2009								2009-03-19		INDETERMINATE	2016-12-31	7.79178
QFN	Q01703	2009								2009-02-04	0	NEGATIVE	2016-12-31	7.90959
QFN	Q01704	2013								2013-04-29	0	NEGATIVE	2016-12-31	3.67671
QFN	Q01705	2010								2010-02-15	-0.04	NEGATIVE	2016-12-31	6.87945
QFN	Q01706	2014								2014-09-03	8.8	POSITIVE	2016-12-31	2.32877
QFN	Q01707	2010								2010-01-26	0.36	POSITIVE	2016-12-31	6.93425
QFN	Q01708	2012								2012-11-20	0	NEGATIVE	2016-12-31	4.11507
QFN	Q01709	2012								2012-07-03	10	POSITIVE	2016-12-31	4.49863
QFN	Q01710	2010								2010-06-02	6.2	POSITIVE	2016-12-31	6.5863
QFN	Q01711	2013								2013-03-14	0	NEGATIVE	2016-12-31	3.80274
QFN	Q01712	2014								2014-01-03	0.01	NEGATIVE	2016-12-31	2.99452
QFN	Q01713	2014								2014-02-05	0.38	POSITIVE	2016-12-31	2.90411
QFN	Q01714	2013								2013-06-27	0.02	NEGATIVE	2016-12-31	3.51507
QFN	Q01715	2011		1	Positive	Positive				2011-05-23	5.9	POSITIVE	2016-12-31	5.6137
QFN	Q01715	2011	3	2						2011-05-26	6.2	POSITIVE
QFN	Q01716	2010								2010-12-21	0.04	NEGATIVE	2016-12-31	6.03288
QFN	Q01717	2010								2010-09-15	0	NEGATIVE	2016-12-31	6.29863
QFN	Q01718	2012								2012-10-02	0	NEGATIVE	2016-12-31	4.24932
QFN	Q01719	2011								2011-11-15 14:59:36	0.02	NEGATIVE	2016-12-31	5.1298
QFN	Q01720	2011								2011-10-10 09:17:20	0	NEGATIVE	2016-12-31	5.22908
QFN	Q01721	2012		1	Negative	Borderline-negative				2012-10-30	0.04	NEGATIVE	2016-12-31	4.1726
QFN	Q01721	2013	210	2						2013-05-28	0.21	NEGATIVE
QFN	Q01722	2014								2014-07-01	0.03	NEGATIVE	2016-12-31	2.50411
QFN	Q01723	2011		1	Negative	Negative				2011-01-18	0.01	NEGATIVE	2016-12-31	5.95616
QFN	Q01723	2012	448	2						2012-04-10	0	NEGATIVE
QFN	Q01724	2011		1	Indeterminate	Indeterminate				2011-10-10		INDETERMINATE	2016-12-31	5.23014
QFN	Q01724	2011	16	2						2011-10-26		INDETERMINATE
QFN	Q01725	2013								2013-07-10	10	POSITIVE	2016-12-31	3.47945
QFN	Q01726	2009								2009-03-05	0.02	NEGATIVE	2016-12-31	7.83014
QFN	Q01727	2012								2012-07-17	0.02	NEGATIVE	2016-12-31	4.46027
QFN	Q01728	2013								2013-10-25	0	NEGATIVE	2016-12-31	3.1863
QFN	Q01729	2014								2014-05-06	0.03	NEGATIVE	2016-12-31	2.65753
QFN	Q01730	2013								2013-09-16	0.36	POSITIVE	2016-12-31	3.29315
QFN	Q01731	2014								2014-10-29		INDETERMINATE	2016-12-31	2.17534
QFN	Q01732	2013								2013-09-03	2.7	POSITIVE	2016-12-31	3.32877
QFN	Q01733	2014								2014-10-31	0.61	POSITIVE	2016-12-31	2.16986
QFN	Q01734	2013								2013-07-09	0	NEGATIVE	2016-12-31	3.48219
QFN	Q01735	2013								2013-10-02	0	NEGATIVE	2016-12-31	3.24932
QFN	Q01736	2012								2012-03-08 14:31:47	0	NEGATIVE	2016-12-31	4.81752
QFN	Q01737	2013								2013-06-07	0.05	NEGATIVE	2016-12-31	3.56986
QFN	Q01738	2009								2009-06-23	10	POSITIVE	2016-12-31	7.52877
QFN	Q01739	2009								2009-02-24	1.54	POSITIVE	2016-12-31	7.85479
QFN	Q01740	2013								2013-03-25	0.06	NEGATIVE	2016-12-31	3.7726
QFN	Q01741	2012								2012-11-20	0.01	NEGATIVE	2016-12-31	4.11507
QFN	Q01742	2014								2014-07-16	0.91	POSITIVE	2016-12-31	2.46301
QFN	Q01743	2014								2014-12-23	0	NEGATIVE	2016-12-31	2.02466
QFN	Q01744	2014		1	Indeterminate	Negative				2014-01-23		INDETERMINATE	2016-12-31	2.93973
QFN	Q01744	2014	63	2						2014-03-27	0.05	NEGATIVE
QFN	Q01745	2014								2014-12-10	0	NEGATIVE	2016-12-31	2.06027
QFN	Q01746	2013								2013-01-10	0.07	NEGATIVE	2016-12-31	3.97534
QFN	Q01747	2014								2014-06-18	0.08	NEGATIVE	2016-12-31	2.53973
QFN	Q01748	2010								2010-09-16	0	NEGATIVE	2016-12-31	6.29589
QFN	Q01749	2010								2010-11-08	0	NEGATIVE	2016-12-31	6.15068
QFN	Q01750	2011								2011-01-10	0	NEGATIVE	2016-12-31	5.97808
QFN	Q01751	2013								2013-10-28	0	NEGATIVE	2016-12-31	3.17808
QFN	Q01752	2013								2013-07-01	0.01	NEGATIVE	2016-12-31	3.50411
QFN	Q01753	2012								2012-09-26	0	NEGATIVE	2016-12-31	4.26575
QFN	Q01754	2013								2013-01-21	0	NEGATIVE	2016-12-31	3.94521
QFN	Q01755	2013								2013-11-18		INDETERMINATE	2016-12-31	3.12055
QFN	Q01756	2013								2013-05-08	1.1	POSITIVE	2016-12-31	3.65205
QFN	Q01757	2014								2014-04-08	0	NEGATIVE	2016-12-31	2.73425
QFN	Q01758	2011								2011-07-22	0.08	NEGATIVE	2016-12-31	5.44932
QFN	Q01759	2013								2013-09-13	0.05	NEGATIVE	2016-12-31	3.30137
QFN	Q01760	2013								2013-05-10	0	NEGATIVE	2016-12-31	3.64658
QFN	Q01761	2012								2012-12-03	0.02	NEGATIVE	2016-12-31	4.07945
QFN	Q01762	2010		1	Indeterminate	Indeterminate				2010-09-14		INDETERMINATE	2016-12-31	6.30137
QFN	Q01762	2010	17	2						2010-10-01		INDETERMINATE
QFN	Q01763	2011								2011-10-18	0.03	NEGATIVE	2016-12-31	5.20822
QFN	Q01764	2011								2011-09-29 12:12:16	0.13	NEGATIVE	2016-12-31	5.25888
QFN	Q01765	2012								2012-03-28	0	NEGATIVE	2016-12-31	4.76438
QFN	Q01766	2012		1	Negative	Negative	Negative			2012-09-26	0.03	NEGATIVE	2016-12-31	4.26575
QFN	Q01766	2013	371	2						2013-10-02	0.02	NEGATIVE
QFN	Q01766	2014	162	3						2014-03-13	0	NEGATIVE
QFN	Q01767	2012								2012-10-11	0	NEGATIVE	2016-12-31	4.22466
QFN	Q01768	2013								2013-03-20	0	NEGATIVE	2016-12-31	3.7863
QFN	Q01769	2009								2009-02-26	0.04	NEGATIVE	2016-12-31	7.84932
QFN	Q01770	2012								2012-05-14 11:07:36	0	NEGATIVE	2016-12-31	4.63435
QFN	Q01771	2013								2013-04-02	0	NEGATIVE	2016-12-31	3.75068
QFN	Q01772	2014		1	Indeterminate	Indeterminate				2014-05-28		INDETERMINATE	2016-12-31	2.59726
QFN	Q01772	2014	61	2						2014-07-28		INDETERMINATE
QFN	Q01773	2012								2012-11-28 10:52:44	0.81	POSITIVE	2016-12-31	4.09191
QFN	Q01774	2013								2013-03-22	0	NEGATIVE	2016-12-31	3.78082
QFN	Q01775	2014								2014-07-21	0	NEGATIVE	2016-12-31	2.44932
QFN	Q01776	2014								2014-11-19	0.41	POSITIVE	2016-12-31	2.11781
QFN	Q01777	2014								2014-08-18	0.01	NEGATIVE	2016-12-31	2.3726
QFN	Q01778	2011								2011-08-31	0	NEGATIVE	2016-12-31	5.33973
QFN	Q01779	2011								2011-09-16	0	NEGATIVE	2016-12-31	5.29589
QFN	Q01780	2011								2011-12-19	0	NEGATIVE	2016-12-31	5.03836
QFN	Q01781	2014								2014-08-06	0.03	NEGATIVE	2016-12-31	2.40548
QFN	Q01782	2013								2013-07-25	0	NEGATIVE	2016-12-31	3.43836
QFN	Q01783	2011								2011-08-03	0.04	NEGATIVE	2016-12-31	5.41644
QFN	Q01784	2011								2011-03-31	9.4	POSITIVE	2016-12-31	5.7589
QFN	Q01785	2012								2012-11-12	0	NEGATIVE	2016-12-31	4.13699
QFN	Q01786	2014								2014-12-09	0	NEGATIVE	2016-12-31	2.06301
QFN	Q01787	2013								2013-06-24	1.2	POSITIVE	2016-12-31	3.52329
QFN	Q01788	2013								2013-03-06	0.04	NEGATIVE	2016-12-31	3.82466
QFN	Q01789	2014		1	Indeterminate	Negative				2014-12-16		INDETERMINATE	2016-12-31	2.04384
QFN	Q01789	2014	6	2						2014-12-22	0	NEGATIVE
QFN	Q01790	2009								2009-04-07	1.07	POSITIVE	2016-12-31	7.73973
QFN	Q01791	2013		1	Indeterminate	Indeterminate				2013-11-18		INDETERMINATE	2016-12-31	3.12055
QFN	Q01791	2013	16	2						2013-12-04		INDETERMINATE
QFN	Q01792	2013								2013-11-11	0	NEGATIVE	2016-12-31	3.13973
QFN	Q01793	2014								2014-10-01	0	NEGATIVE	2016-12-31	2.25205
QFN	Q01794	2013								2013-03-25	0.01	NEGATIVE	2016-12-31	3.7726
QFN	Q01795	2009								2009-02-03	0	NEGATIVE	2016-12-31	7.91233
QFN	Q01796	2013								2013-06-14	0	NEGATIVE	2016-12-31	3.55068
QFN	Q01797	2011								2011-06-14	0.01	NEGATIVE	2016-12-31	5.55342
QFN	Q01798	2014								2014-11-04	0	NEGATIVE	2016-12-31	2.1589
QFN	Q01799	2012								2012-11-22	0.17	NEGATIVE	2016-12-31	4.10959
QFN	Q01800	2010								2010-09-13	0.01	NEGATIVE	2016-12-31	6.30411
QFN	Q01801	2013								2013-10-28	3.6	POSITIVE	2016-12-31	3.17808
QFN	Q01802	2013								2013-08-23	0.01	NEGATIVE	2016-12-31	3.3589
QFN	Q01803	2012								2012-04-19 10:19:14	0.06	NEGATIVE	2016-12-31	4.70293
QFN	Q01804	2011		1	Indeterminate	Borderline-positive				2011-02-10		INDETERMINATE	2016-12-31	5.89315
QFN	Q01804	2011	18	2						2011-02-28	0.76	POSITIVE
QFN	Q01805	2013								2013-02-27	0	NEGATIVE	2016-12-31	3.84384
QFN	Q01806	2012								2012-09-05 10:36:51	-0.04	NEGATIVE	2016-12-31	4.32208
QFN	Q01807	2013								2013-04-18	0	NEGATIVE	2016-12-31	3.70685
QFN	Q01808	2012								2012-10-25	0.01	NEGATIVE	2016-12-31	4.1863
QFN	Q01809	2014								2014-08-26	0.23	NEGATIVE	2016-12-31	2.35068
QFN	Q01810	2013								2013-12-09	0	NEGATIVE	2016-12-31	3.06301
QFN	Q01811	2011								2011-05-18	0	NEGATIVE	2016-12-31	5.6274
QFN	Q01812	2013								2013-01-11	0	NEGATIVE	2016-12-31	3.9726
QFN	Q01813	2013		1	Indeterminate	Indeterminate				2013-11-14		INDETERMINATE	2016-12-31	3.13151
QFN	Q01813	2013	6	2						2013-11-20		INDETERMINATE
QFN	Q01814	2013								2013-02-18 10:37:39	0	NEGATIVE	2016-12-31	3.86728
QFN	Q01815	2013								2013-12-17	0	NEGATIVE	2016-12-31	3.0411
[truncated: 43,829 more rows]
